# Supplementary material for: Human-derived Treg and MSC combination therapy may augment immunosuppressive potency in vitro, but did not improve blood brain barrier integrity in an experimental rat traumatic brain injury model
Source: PLoS One. 2021 May 26;16(5):e0251601. doi: 10.1371/journal.pone.0251601 (PMC8153465; doi:10.1371/journal.pone.0251601)
Supplement: S1 Data — (ZIP) [file pone.0251601.s004.zip]

Archive with 27 entries (23 files):
- in vitro/
- in vitro/1-14-20 hIFNy Treg+MSC.xlsx
- in vitro/2-4-20 TReg+MSC AREG.xlsx
- in vitro/2-4-20 Treg+MSC IFNy vr2.xlsx
- in vitro/2-4-20 Treg+MSC PGE2.xlsx
- in vitro/2-4-20 Treg+MSC TNFa.xlsx
- in vitro/desktop.ini
- in vitro/Rat IFNy 1-13-20 Treg+MSC.xlsx
- in vitro/Rat TNF 1-13-20 Treg+MSC.xlsx
- in vitro/TNF 1-16-20 Treg + MSC.xlsx
- in vivo/
- in vivo/.DS_Store
- in vivo/11-26-20 96hr blood+spleen stats/
- in vivo/11-26-20 96hr blood+spleen stats/desktop.ini
- in vivo/11-26-20 96hr blood+spleen stats/SDO stats on spleen tSNE.pzfx
- in vivo/11-26-20 96hr blood+spleen stats/treg+MSC 96hr 11-26-19 spleen tsne 5-29-20.png
- in vivo/11-26-20 96hr blood+spleen stats/Treg+MSC 96hr blood stats 11-26-19.xls
- in vivo/11-26-20 96hr blood+spleen stats/Treg+MSC 96hr BLOOD stats 11-26-20.pzfx
- in vivo/11-26-20 96hr blood+spleen stats/treg+MSC 96hr spleen stats 11-26-19, 5-29-20.xls
- in vivo/11-26-20 96hr blood+spleen stats/Treg+MSC 96hr spleen stats 11-26-20.pzfx
- in vivo/11-26-20 96hr blood+spleen stats/treg+MSC 96hr spleen tsne CD3+ 11-26-19, 5-29-20.png
- in vivo/96 hour T+M Spleen weights.pzfx
- in vivo/BBB data 11-25-19/
- in vivo/BBB data 11-25-19/Composite on white.jpg
- in vivo/BBB data 11-25-19/desktop.ini
- in vivo/BBB data 11-25-19/prism stats SDO redo 12-5 (1).pzfx
- in vivo/desktop.ini
