# Supplementary material for: Human-derived Treg and MSC combination therapy may augment immunosuppressive potency in vitro, but did not improve blood brain barrier integrity in an experimental rat traumatic brain injury model
Source: PLoS One. 2021 May 26;16(5):e0251601. doi: 10.1371/journal.pone.0251601 (PMC8153465; doi:10.1371/journal.pone.0251601)
Supplement: S1 Data — (ZIP) [file pone.0251601.s004.zip › in vitro/1-14-20 hIFNy Treg+MSC.xlsx]

## Sheet: Plate 1 - Sheet1
Software Version	2.09.1
Experiment File Path:	C:\Users\Public\Documents\Experiments\1-14-20 hIFNy Treg+MSC.xpt
Protocol File Path:
Plate Number	Plate 1
Date	2020-01-14
Time	15:07:51
Reader Type:	Synergy HT
Reader Serial Number:	250481
Reading Type	Reader
Procedure Details
Plate Type	96 WELL PLATE
Read	Absorbance Endpoint
	Full Plate
	Wavelengths: 450, 570
	Read Speed: Normal
Results																												1.736	250
Actual Temperature:	24.6																											1.05	125
Actual Temperature:	24.6																											0.546	62.5
																												0.315	31.25
		1	2	3	4	5	6	7	8	9	10	11	12		250	1.736												0.168	15.625
	A	0.091	0.093	0.082	0.611	0.629	0.663	0.6	0.428	0.481	0.335	0.362	0.373	450	125	1.05												0.105	7.8125
		0.041	0.045	0.04	0.043	0.045	0.041	0.058	0.042	0.041	0.04	0.04	0.04	570	62.5	0.546												0.0493333	0
	B	0.767	0.649	0.785	0.508	0.483	0.388	0.324	0.396	0.424	0.488	0.428	0.526	450	31.25	0.315
		0.047	0.043	0.041	0.041	0.041	0.042	0.043	0.041	0.048	0.042	0.041	0.041	570	15.625	0.168
	C	0.193	0.146	0.147	0.102	0.103	0.089	0.125	0.127	0.116	0.134	0.134	0.138	450	7.8125	0.105
		0.04	0.042	0.042	0.041	0.04	0.04	0.04	0.044	0.042	0.041	0.041	0.041	570	0	0.0493333
	D	0.297	0.263	0.4	0.14	0.14	0.13	0.258	0.157	0.179	0.202	0.189	0.193	450
		0.039	0.041	0.042	0.041	0.04	0.04	0.04	0.04	0.041	0.041	0.041	0.041	570
	E	0.14	0.134	0.126	0.097	0.102	0.098	0.113	0.097	0.091	0.112	0.125	0.126	450
		0.047	0.041	0.04	0.04	0.04	0.041	0.04	0.042	0.04	0.041	0.041	0.04	570
	F	0.098	0.101	0.089	0.085	0.082	0.079	0.096	0.086	0.089	0.094	0.101	0.116	450
		0.042	0.04	0.04	0.04	0.04	0.04	0.041	0.041	0.042	0.041	0.042	0.041	570
	G	0.336	0.376	0.402	0.165	0.194	0.154	0.208	0.2	0.201	0.14	0.147	0.149	450
		0.04	0.041	0.041	0.04	0.041	0.04	0.042	0.043	0.041	0.041	0.041	0.04	570
	H	0.132	0.144	0.134	1.779	1.095	0.588	0.356	0.208	0.144	0.089	0.093	0.098	450
		0.039	0.04	0.039	0.043	0.045	0.042	0.041	0.04	0.039	0.04	0.046	0.046	570
		0.05	0.048	0.042	0.568	0.584	0.622	0.542	0.386	0.44	0.295	0.322	0.333
		0.72	0.606	0.744	0.467	0.442	0.346	0.281	0.355	0.376	0.446	0.387	0.485
		0.153	0.104	0.105	0.061	0.063	0.049	0.085	0.083	0.074	0.093	0.093	0.097
		0.258	0.222	0.358	0.099	0.1	0.09	0.218	0.117	0.138	0.161	0.148	0.152
		0.093	0.093	0.086	0.057	0.062	0.057	0.073	0.055	0.051	0.071	0.084	0.086
		0.056	0.061	0.049	0.045	0.042	0.039	0.055	0.045	0.047	0.053	0.059	0.075
		0.296	0.335	0.361	0.125	0.153	0.114	0.166	0.157	0.16	0.099	0.106	0.109
		0.093	0.104	0.095	1.736	1.05	0.546	0.315	0.168	0.105	0.049	0.047	0.052
		0.2375	-0.0125	-0.7625	64.9875	66.9875	71.7375	61.7375	42.2375	48.9875	30.8625	34.2375	35.6125
	Donor 1	83.9875	69.7375	86.9875	52.3625	49.2375	37.2375	29.1125	38.3625	40.9875	49.7375	42.3625	54.6125
	Donor 2	13.1125	6.9875	7.1125	1.6125	1.8625	0.1125	4.6125	4.3625	3.2375	5.6125	5.6125	6.1125
	Donor 4	26.2375	21.7375	38.7375	6.3625	6.4875	5.2375	21.2375	8.6125	11.2375	14.1125	12.4875	12.9875
	Donor 17a	5.6125	5.6125	4.7375	1.1125	1.7375	1.1125	3.1125	0.8625	0.3625	2.8625	4.4875	4.7375
	Donor 17b	0.9875	1.6125	0.1125	-0.3875	-0.7625	-1.1375	0.8625	-0.3875	-0.1375	0.6125	1.3625	3.3625
		30.9875	35.8625	39.1125	9.6125	13.1125	8.2375	14.7375	13.6125	13.9875	6.3625	7.2375	7.6125
		5.6125	6.9875	5.8625	210.987	125.237	62.2375	33.3625	14.9875	7.1125	0.1125	-0.1375	0.4875
	Donor 1	Naïve PBMC	Activated PBMC	MSC 1:20	MSC 1:80	Treg#1 1:4	Treg#1+MSC 1:4/1:20	Treg#1+MSC 1:8/1:20	Treg#1+MSC 1:4/1:80	Treg#1 1:8
		0.2375	64.9875	61.7375	30.8625	83.9875	52.3625	29.1125	49.7375	30.9875
		-0.0125	66.9875	42.2375	34.2375	69.7375	49.2375	38.3625	42.3625	35.8625
		-0.7625	71.7375	48.9875	35.6125	86.9875	37.2375	40.9875	54.6125	39.1125
	Donor 1	-0.179167	67.9042	50.9875	33.5708	80.2375	46.2792	36.1542	48.9042	35.3208
	Stdev	0.520416	3.46711	9.90265	2.44417	9.21615	7.98469	6.2379	6.16737	4.08949
	Donor 2	Naïve PBMC	Activated PBMC	MSC 1:20	MSC 1:80	Treg#1 1:4	Treg#1+MSC 1:4/1:20	Treg#1+MSC 1:8/1:20	Treg#1+MSC 1:4/1:80	Treg#1 1:8
		0.2375	64.9875	61.7375	30.8625	13.1125	1.6125	4.6125	5.6125	9.6125
		-0.0125	66.9875	42.2375	34.2375	6.9875	1.8625	4.3625	5.6125	13.1125
		-0.7625	71.7375	48.9875	35.6125	7.1125	0.1125	3.2375	6.1125	8.2375
	Donor 2	-0.179167	67.9042	50.9875	33.5708	9.07083	1.19583	4.07083	5.77917	10.3208
	Stdev	0.520416	3.46711	9.90265	2.44417	3.50074	0.946485	0.732433	0.288675	2.51351
	Donor 4	Naïve PBMC	Activated PBMC	MSC 1:20	MSC 1:80	Treg#1 1:4	Treg#1+MSC 1:4/1:20	Treg#1+MSC 1:8/1:20	Treg#1+MSC 1:4/1:80	Treg#1 1:8
		0.2375	64.9875	61.7375	30.8625	26.2375	6.3625	21.2375	14.1125	14.7375
		-0.0125	66.9875	42.2375	34.2375	21.7375	6.4875	8.6125	12.4875	13.6125
		-0.7625	71.7375	48.9875	35.6125	38.7375	5.2375	11.2375	12.9875	13.9875
	Donor 4	-0.179167	67.9042	50.9875	33.5708	28.9042	6.02917	13.6958	13.1958	14.1125
	Stdev	0.520416	3.46711	9.90265	2.44417	8.80814	0.688446	6.66185	0.832291	0.572822
	Donor 17a	Naïve PBMC	Activated PBMC	MSC 1:20	MSC 1:80	Treg#1 1:4	Treg#1+MSC 1:4/1:20	Treg#1+MSC 1:8/1:20	Treg#1+MSC 1:4/1:80	Treg#1 1:8
		0.2375	64.9875	61.7375	30.8625	5.6125	1.1125	3.1125	2.8625	6.3625
		-0.0125	66.9875	42.2375	34.2375	5.6125	1.7375	0.8625	4.4875	7.2375
		-0.7625	71.7375	48.9875	35.6125	4.7375	1.1125	0.3625	4.7375	7.6125
	Donor 17a	-0.179167	67.9042	50.9875	33.5708	5.32083	1.32083	1.44583	4.02917	7.07083
	Stdev	0.520416	3.46711	9.90265	2.44417	0.505181	0.360844	1.46487	1.01807	0.64145
	Donor 17b	Naïve PBMC	Activated PBMC	MSC 1:20	MSC 1:80	Treg#1 1:4	Treg#1+MSC 1:4/1:20	Treg#1+MSC 1:8/1:20	Treg#1+MSC 1:4/1:80	Treg#1 1:8
		0.2375	64.9875	61.7375	30.8625	0.9875	-0.3875	0.8625	0.6125	5.6125
		-0.0125	66.9875	42.2375	34.2375	1.6125	-0.7625	-0.3875	1.3625	6.9875
		-0.7625	71.7375	48.9875	35.6125	0.1125	-1.1375	-0.1375	3.3625	5.8625
	Donor 17b	-0.179167	67.9042	50.9875	33.5708	0.904167	-0.7625	0.1125	1.77917	6.15417
	Stdev	0.520416	3.46711	9.90265	2.44417	0.753464	0.375	0.661438	1.42156	0.732433

## Sheet: Plate 1 - Sheet1 (2)
Software Version	2.09.1
Experiment File Path:	C:\Users\Public\Documents\Experiments\1-14-20 hIFNy Treg+MSC.xpt
Protocol File Path:
Plate Number	Plate 1
Date	2020-01-14
Time	15:07:51
Reader Type:	Synergy HT
Reader Serial Number:	250481
Reading Type	Reader
Procedure Details
Plate Type	96 WELL PLATE
Read	Absorbance Endpoint
	Full Plate
	Wavelengths: 450, 570
	Read Speed: Normal
Results																												1.736	250
Actual Temperature:	24.6																											1.05	125
Actual Temperature:	24.6																											0.546	62.5
																												0.315	31.25
		1	2	3	4	5	6	7	8	9	10	11	12		250	1.736												0.168	15.625
	A	0.091	0.093	0.082	0.611	0.629	0.663	0.6	0.428	0.481	0.335	0.362	0.373	450	125	1.05												0.105	7.8125
		0.041	0.045	0.04	0.043	0.045	0.041	0.058	0.042	0.041	0.04	0.04	0.04	570	62.5	0.546												0.0493333	0
	B	0.767	0.649	0.785	0.508	0.483	0.388	0.324	0.396	0.424	0.488	0.428	0.526	450	31.25	0.315
		0.047	0.043	0.041	0.041	0.041	0.042	0.043	0.041	0.048	0.042	0.041	0.041	570	15.625	0.168
	C	0.193	0.146	0.147	0.102	0.103	0.089	0.125	0.127	0.116	0.134	0.134	0.138	450	7.8125	0.105
		0.04	0.042	0.042	0.041	0.04	0.04	0.04	0.044	0.042	0.041	0.041	0.041	570	0	0.0493333
	D	0.297	0.263	0.4	0.14	0.14	0.13	0.258	0.157	0.179	0.202	0.189	0.193	450
		0.039	0.041	0.042	0.041	0.04	0.04	0.04	0.04	0.041	0.041	0.041	0.041	570
	E	0.14	0.134	0.126	0.097	0.102	0.098	0.113	0.097	0.091	0.112	0.125	0.126	450
		0.047	0.041	0.04	0.04	0.04	0.041	0.04	0.042	0.04	0.041	0.041	0.04	570
	F	0.098	0.101	0.089	0.085	0.082	0.079	0.096	0.086	0.089	0.094	0.101	0.116	450
		0.042	0.04	0.04	0.04	0.04	0.04	0.041	0.041	0.042	0.041	0.042	0.041	570
	G	0.336	0.376	0.402	0.165	0.194	0.154	0.208	0.2	0.201	0.14	0.147	0.149	450
		0.04	0.041	0.041	0.04	0.041	0.04	0.042	0.043	0.041	0.041	0.041	0.04	570
	H	0.132	0.144	0.134	1.779	1.095	0.588	0.356	0.208	0.144	0.089	0.093	0.098	450
		0.039	0.04	0.039	0.043	0.045	0.042	0.041	0.04	0.039	0.04	0.046	0.046	570
		0.05	0.048	0.042	0.568	0.584	0.622	0.542	0.386	0.44	0.295	0.322	0.333
		0.72	0.606	0.744	0.467	0.442	0.346	0.281	0.355	0.376	0.446	0.387	0.485
		0.153	0.104	0.105	0.061	0.063	0.049	0.085	0.083	0.074	0.093	0.093	0.097
		0.258	0.222	0.358	0.099	0.1	0.09	0.218	0.117	0.138	0.161	0.148	0.152
		0.093	0.093	0.086	0.057	0.062	0.057	0.073	0.055	0.051	0.071	0.084	0.086
		0.056	0.061	0.049	0.045	0.042	0.039	0.055	0.045	0.047	0.053	0.059	0.075
		0.296	0.335	0.361	0.125	0.153	0.114	0.166	0.157	0.16	0.099	0.106	0.109
		0.093	0.104	0.095	1.736	1.05	0.546	0.315	0.168	0.105	0.049	0.047	0.052
		42.1631	40.2909	34.6889	609.504	629.643	678.101	577.113	391.453	454.034	290.031	319.594	331.766
	Donor 1	807.15	657.59	839.649	485.994	456.386	346.247	274.877	356.333	380.06	461.098	392.596	507.548
	Donor 2	141.892	93.6386	94.6087	52.5041	54.3922	41.2267	75.3233	73.4083	64.8208	83.0081	83.0081	86.8652
	Donor 4	250.242	212.334	359.706	88.7974	89.7644	80.1217	208.17	106.297	126.965	149.91	136.901	140.893
	Donor 17a	83.0081	83.0081	76.2818	48.7352	53.4479	48.7352	63.8696	46.8544	43.1001	61.9693	74.3655	76.2818
	Donor 17b	47.7945	52.5041	41.2267	37.4871	34.6889	31.8962	46.8544	37.4871	39.3557	44.976	50.6184	65.7725
		291.118	333.988	363.085	114.139	141.892	103.367	154.941	145.896	148.906	88.7974	95.5794	98.4951
		83.0081	93.6386	84.9354	2491.43	1284.93	582.069	311.887	156.958	94.6087	41.2267	39.3557	44.0378
	Donor 1	Naïve PBMC	Activated PBMC	MSC 1:20	MSC 1:80	Treg#1 1:4	Treg#1+MSC 1:4/1:20	Treg#1+MSC 1:8/1:20	Treg#1+MSC 1:4/1:80	Treg#1 1:8
		42.1631	609.504	577.113	290.031	807.15	485.994	274.877	461.098	291.118
		40.2909	629.643	391.453	319.594	657.59	456.386	356.333	392.596	333.988
		34.6889	678.101	454.034	331.766	839.649	346.247	380.06	507.548	363.085
	Donor 1	39.0476	639.082	474.2	313.797	768.13	429.543	337.09	453.747	329.397
	Stdev	3.88911	35.2591	94.4582	21.4634	97.0998	73.6391	55.1687	57.8278	36.2026
	Donor 2	Naïve PBMC	Activated PBMC	MSC 1:20	MSC 1:80	Treg#1 1:4	Treg#1+MSC 1:4/1:20	Treg#1+MSC 1:8/1:20	Treg#1+MSC 1:4/1:80	Treg#1 1:8
		42.1631	609.504	577.113	290.031	141.892	52.5041	75.3233	83.0081	114.139
		40.2909	629.643	391.453	319.594	93.6386	54.3922	73.4083	83.0081	141.892
		34.6889	678.101	454.034	331.766	94.6087	41.2267	64.8208	86.8652	103.367
	Donor 2	39.0476	639.082	474.2	313.797	110.047	49.3743	71.1841	84.2938	119.799
	Stdev	3.88911	35.2591	94.4582	21.4634	27.5836	7.11895	5.59341	2.22688	19.8767
	Donor 4	Naïve PBMC	Activated PBMC	MSC 1:20	MSC 1:80	Treg#1 1:4	Treg#1+MSC 1:4/1:20	Treg#1+MSC 1:8/1:20	Treg#1+MSC 1:4/1:80	Treg#1 1:8
		42.1631	609.504	577.113	290.031	250.242	88.7974	208.17	149.91	154.941
		40.2909	629.643	391.453	319.594	212.334	89.7644	106.297	136.901	145.896
		34.6889	678.101	454.034	331.766	359.706	80.1217	126.965	140.893	148.906
	Donor 4	39.0476	639.082	474.2	313.797	274.094	86.2278	147.144	142.568	149.914
	Stdev	3.88911	35.2591	94.4582	21.4634	76.5269	5.31011	53.851	6.66428	4.60596
	Donor 17a	Naïve PBMC	Activated PBMC	MSC 1:20	MSC 1:80	Treg#1 1:4	Treg#1+MSC 1:4/1:20	Treg#1+MSC 1:8/1:20	Treg#1+MSC 1:4/1:80	Treg#1 1:8
		42.1631	609.504	577.113	290.031	83.0081	48.7352	63.8696	61.9693	88.7974
		40.2909	629.643	391.453	319.594	83.0081	53.4479	46.8544	74.3655	95.5794
		34.6889	678.101	454.034	331.766	76.2818	48.7352	43.1001	76.2818	98.4951
	Donor 17a	39.0476	639.082	474.2	313.797	80.766	50.3061	51.2747	70.8722	94.2906
	Stdev	3.88911	35.2591	94.4582	21.4634	3.88344	2.72088	11.0679	7.76946	4.97567
	Donor 17b	Naïve PBMC	Activated PBMC	MSC 1:20	MSC 1:80	Treg#1 1:4	Treg#1+MSC 1:4/1:20	Treg#1+MSC 1:8/1:20	Treg#1+MSC 1:4/1:80	Treg#1 1:8
		42.1631	609.504	577.113	290.031	47.7945	37.4871	46.8544	44.976	83.0081
		40.2909	629.643	391.453	319.594	52.5041	34.6889	37.4871	50.6184	93.6386
		34.6889	678.101	454.034	331.766	41.2267	31.8962	39.3557	65.7725	84.9354
	Donor 17b	39.0476	639.082	474.2	313.797	47.1751	34.6907	41.2324	53.789	87.194
	Stdev	3.88911	35.2591	94.4582	21.4634	5.66416	2.79548	4.9576	10.7546	5.66374
