# Supplementary material for: Human-derived Treg and MSC combination therapy may augment immunosuppressive potency in vitro, but did not improve blood brain barrier integrity in an experimental rat traumatic brain injury model
Source: PLoS One. 2021 May 26;16(5):e0251601. doi: 10.1371/journal.pone.0251601 (PMC8153465; doi:10.1371/journal.pone.0251601)
Supplement: S1 Data — (ZIP) [file pone.0251601.s004.zip › in vitro/2-4-20 TReg+MSC AREG.xlsx]

## Sheet: Sheet1
##BLOCKS= 1
Plate:	Plate01	1.3	PlateFormat	Endpoint	Absorbance	Raw	FALSE	1						2	450 550	1	12	96	1	8	None
	Temperature(°C)	1	2	3	4	5	6	7	8	9	10	11	12		1	2	3	4	5	6	7	8	9	10	11	12
	36.7	0.0877	0.0915	0.0825	0.0954	0.114	0.1145	0.2158	0.2406	0.2579	0.1744	0.2013	0.2341		0.0459	0.0397	0.0383	0.0392	0.0406	0.0439	0.0379	0.0388	0.0422	0.0383	0.0379	0.0403
		0.0751	0.1326	0.1301	0.1041	0.1183	0.1158	0.2108	0.2259	0.1882	0.1379	0.1658	0.1493		0.039	0.0388	0.0412	0.045	0.0382	0.0391	0.0386	0.0409	0.0384	0.0428	0.0386	0.0417
		0.0596	0.0638	0.0635	0.0632	0.0645	0.0583	0.0784	0.0791	0.0811	0.071	0.0699	0.065		0.0374	0.0382	0.0383	0.038	0.0395	0.037	0.0384	0.0379	0.0378	0.0406	0.0394	0.0363
		0.0982	0.1086	0.1214	0.0932	0.1069	0.1221	0.2074	0.211	0.2387	0.2111	0.1974	0.1973		0.0395	0.0402	0.04	0.0406	0.0423	0.0425	0.0401	0.0402	0.0413	0.0463	0.0407	0.0391
		0.1059	0.115	0.1114	0.1135	0.1076	0.1155	0.206	0.2078	0.2268	0.1768	0.1808	0.1677		0.0405	0.0376	0.0379	0.0382	0.0402	0.0391	0.0385	0.039	0.0398	0.0405	0.0544	0.037
		0.126	0.1419	0.1211	0.3067	0.3126	0.3478	0.2349	0.2423	0.233	0.0519	0.0552	0.0503		0.039	0.0378	0.0379	0.0391	0.0391	0.0404	0.0393	0.0397	0.0409	0.0388	0.0412	0.0379
		0.145	0.1207	0.1446	0.2727	0.3873	0.3118	0.2774	0.274	0.2269	0.1334	0.1447	0.131		0.0376	0.0379	0.0419	0.0485	0.0403	0.0402	0.0397	0.0403	0.0428	0.0391	0.0505	0.038
		1.643	0.7754	0.3313	0.1468	0.0819	0.066	0.0574	0.0479	0.0475	0.0488	0.0477	0.0487		0.0474	0.0428	0.0401	0.038	0.0376	0.0389	0.0381	0.0374	0.0366	0.0375	0.0366	0.038
		1	2	3	4	5	6	7	8	9	10	11	12		1	2	3	4	5	6	7	8	9	10	11	12
		0.0877	0.0915	0.0825	0.0954	0.114	0.1145	0.2158	0.2406	0.2579	0.1744	0.2013	0.2341
		0.0751	0.1326	0.1301	0.1041	0.1183	0.1158	0.2108	0.2259	0.1882	0.1379	0.1658	0.1493
		0.0596	0.0638	0.0635	0.0632	0.0645	0.0583	0.0784	0.0791	0.0811	0.071	0.0699	0.065
		0.0982	0.1086	0.1214	0.0932	0.1069	0.1221	0.2074	0.211	0.2387	0.2111	0.1974	0.1973
		0.1059	0.115	0.1114	0.1135	0.1076	0.1155	0.206	0.2078	0.2268	0.1768	0.1808	0.1677
		0.126	0.1419	0.1211	0.3067	0.3126	0.3478	0.2349	0.2423	0.233	0.0519	0.0552	0.0503
		0.145	0.1207	0.1446	0.2727	0.3873	0.3118	0.2774	0.274	0.2269	0.1334	0.1447	0.131
		1.643	0.7754	0.3313	0.1468	0.0819	0.066	0.0574	0.0479	0.0475	0.0488	0.0477	0.0487
~End
	Control	0.0418	0.0518	0.0442	0.0562	0.0734	0.0706	0.1779	0.2018	0.2157	0.1361	0.1634	0.1938			1.5956	500
	AREG ab 1ug	0.0361	0.0938	0.0889	0.0591	0.0801	0.0767	0.1722	0.185	0.1498	0.0951	0.1272	0.1076			0.7326	250
	AREG ab 10ug	0.0222	0.0256	0.0252	0.0252	0.025	0.0213	0.04	0.0412	0.0433	0.0304	0.0305	0.0287			0.2912	125
	TGF ab 2ug	0.0587	0.0684	0.0814	0.0526	0.0646	0.0796	0.1673	0.1708	0.1974	0.1648	0.1567	0.1582			0.1088	62.5
	TGF ab 20ug	0.0654	0.0774	0.0735	0.0753	0.0674	0.0764	0.1675	0.1688	0.187	0.1363	0.1264	0.1307			0.0443	31.25
		0.087	0.1041	0.0832	0.2676	0.2735	0.3074	0.1956	0.2026	0.1921	0.0131	0.014	0.0124			0.0271	15.625
		0.1074	0.0828	0.1027	0.2242	0.347	0.2716	0.2377	0.2337	0.1841	0.0943	0.0942	0.093			0.0193	7.8125
		1.5956	0.7326	0.2912	0.1088	0.0443	0.0271	0.0193	0.0105	0.0109	0.0113	0.0111	0.0107			0.0105	0
	top graph	44.8422	47.8966	45.5754	49.24	54.4885	53.6344	86.2716	93.5154	97.724	73.5799	81.8722	91.0917
		43.1005	60.7072	59.2141	50.1253	56.5317	55.4949	84.5426	88.4245	77.7428	61.1032	70.8739	64.91		31.25	0.0443
		38.8508	39.8906	39.7683	39.7683	39.7071	38.5755	44.2922	44.6589	45.3005	41.3582	41.3888	40.8385		15.625	0.0271
		50.0032	52.9633	56.928	48.1409	51.8039	56.3792	83.0558	84.1178	92.1825	82.2971	79.8382	80.2937		7.8125	0.0193
		52.048	55.7084	54.519	55.068	52.6582	55.4035	83.1165	83.511	89.0308	73.6407	70.6306	71.9382		0	0.0105
		58.635	63.8444	57.4768	113.41	115.19	125.409	91.6371	93.7577	90.5766	36.0669	36.3423	35.8527
		64.8491	57.3548	63.4181	100.296	137.322	114.617	104.379	103.169	88.1516	60.8595	60.829	60.4634
		499.716	251.974	120.528	65.2753	45.606	40.3493	37.9638	35.2713	35.3937	35.5161	35.4549	35.3325
	bottom graph	28.3636	37.4545	30.5455	41.4545	57.0909	54.5455	152.091	173.818	186.455	114.091	138.909	166.545
		23.1818	75.6364	71.1818	44.0909	63.1818	60.0909	146.909	158.545	126.545	76.8182	106	88.1818
		10.5455	13.6364	13.2727	13.2727	13.0909	9.72727	26.7273	27.8182	29.7273	18	18.0909	16.4545
		43.7273	52.5455	64.3636	38.1818	49.0909	62.7273	142.455	145.636	169.818	140.182	132.818	134.182
		49.8182	60.7273	57.1818	58.8182	51.6364	59.8182	142.636	143.818	160.364	114.273	105.273	109.182
		69.4545	85	66	233.636	239	269.818	168.182	174.545	165	2.27273	3.09091	1.63636
		88	65.6364	83.7273	194.182	305.818	237.273	206.455	202.818	157.727	76.0909	76	74.9091
		1440.91	656.364	255.091	89.2727	30.6364	15	7.90909	-0.0909091	0.272727	0.636364	0.454545	0.0909091
		28.3636	47.8966	30.5455	49.24	54.4885	53.6344	86.2716	93.5154	97.724	73.5799	81.8722	91.0917
		23.1818	60.7072	59.2141	50.1253	56.5317	55.4949	84.5426	88.4245	77.7428	61.1032	70.8739	64.91
		10.5455	13.6364	13.2727	13.2727	13.0909	9.72727	26.7273	27.8182	29.7273	18	18.0909	16.4545
		50.0032	52.9633	56.928	48.1409	51.8039	56.3792	83.0558	84.1178	92.1825	82.2971	79.8382	80.2937
		52.048	55.7084	54.519	55.068	52.6582	55.4035	83.1165	83.511	89.0308	73.6407	70.6306	71.9382
		58.635	63.8444	57.4768	113.41	115.19	125.409	91.6371	93.7577	90.5766	2.27273	3.09091	1.63636
		64.8491	57.3548	63.4181	100.296	137.322	114.617	104.379	103.169	88.1516	60.8595	60.829	60.4634
		499.716	251.974	120.528	65.2753	30.6364	15	7.90909	-0.0909091	0.272727	0.636364	0.454545	0.0909091

## Sheet: AREG
Software Version	2.09.1
Experiment File Path:	C:\Users\Public\Documents\Experiments\2-4-20 MSC+Treg IFNy.xpt
Protocol File Path:
Plate Number	Plate 1
Date	2020-02-12
Time	13:56:14
Reader Type:	Synergy HT
Reader Serial Number:	250481
Reading Type	Reader
Procedure Details
Plate Type	96 WELL PLATE
Read	Absorbance Endpoint
	Full Plate
	Wavelengths: 450, 570
	Read Speed: Normal
Results
Actual Temperature:	23.8
Actual Temperature:	23.8
		1	2	3	4	5	6	7	8	9	10	11	12			500	0.658
	A	1.846	1.811	1.674	1.761	1.664	1.735	1.376	1.455	1.308	1.256	1.411	1.128	450		250	0.383
		0.071	0.05	0.046	0.047	0.045	0.043	0.045	0.044	0.051	0.043	0.044	0.043	570		125	0.218
	B	1.696	1.533	1.732	1.659	1.562	1.782	1.447	1.198	1.307	0.915	1.403	1.309	450		62.5	0.109
		0.045	0.044	0.046	0.047	0.045	0.046	0.045	0.044	0.063	0.043	0.045	0.043	570		31.25	0.06
	C	1.617	1.598	1.631	1.398	1.65	1.318	1.12	1.072	1.03	0.981	1.271	1.034	450		15.625	0.037
		0.045	0.045	0.047	0.044	0.045	0.045	0.043	0.043	0.045	0.044	0.044	0.044	570		7.8125	0.02
	D	1.748	1.619	1.614	1.843	1.631	1.468	1.139	1.243	1.305	1.221	1.196	1.33	450		0	0.01
		0.045	0.045	0.048	0.045	0.05	0.044	0.043	0.044	0.046	0.044	0.044	0.044	570
	E	1.645	1.159	1.509	1.446	1.458	1.349	1.394	1.157	0.982	0.769	0.985	0.823	450
		0.045	0.045	0.047	0.044	0.046	0.045	0.045	0.047	0.044	0.044	0.043	0.042	570
	F	1.782	1.586	1.643	1.658	1.531	1.482	1.573	1.734	1.584	0.051	0.052	0.054	450
		0.047	0.045	0.047	0.045	0.046	0.046	0.045	0.046	0.046	0.041	0.04	0.04	570
	G	1.462	1.654	1.641	1.686	1.663	1.513	1.567	1.503	1.335	1.52	1.373	1.326	450
		0.045	0.045	0.045	0.048	0.046	0.045	0.045	0.045	0.045	0.045	0.046	0.045	570
	H	0.699	0.423	0.259	0.147	0.1	0.079	0.061	0.048	0.218	0.054	0.051	0.05	450
		0.041	0.04	0.041	0.038	0.04	0.042	0.041	0.04	0.197	0.044	0.042	0.04	570
															0.658	500
		1.775	1.761	1.628	1.714	1.619	1.692	1.331	1.411	1.257	1.213	1.367	1.085		0.383	250
		1.651	1.489	1.686	1.612	1.517	1.736	1.402	1.154	1.244	0.872	1.358	1.266		0.218	125
		1.572	1.553	1.584	1.354	1.605	1.273	1.077	1.029	0.985	0.937	1.227	0.99		0.109	62.5
		1.703	1.574	1.566	1.798	1.581	1.424	1.096	1.199	1.259	1.177	1.152	1.286
		1.6	1.114	1.462	1.402	1.412	1.304	1.349	1.11	0.938	0.725	0.942	0.781
		1.735	1.541	1.596	1.613	1.485	1.436	1.528	1.688	1.538	0.01	0.012	0.014
		1.417	1.609	1.596	1.638	1.617	1.468	1.522	1.458	1.29	1.475	1.327	1.281
		0.658	0.383	0.218	0.109	0.06	0.037	0.02	0.008	0.021	0.01	0.009	0.01
	Control	28.3636	47.8966	30.5455	49.24	54.4885	53.6344	86.2716	93.5154	97.724	73.5799	81.8722	91.0917
	AREG ab 1ug	23.1818	60.7072	59.2141	50.1253	56.5317	55.4949	84.5426	88.4245	77.7428	61.1032	70.8739	64.91
	AREG ab 10ug	10.5455	13.6364	13.2727	13.2727	13.0909	9.72727	26.7273	27.8182	29.7273	18	18.0909	16.4545
	TGF ab 2ug	50.0032	52.9633	56.928	48.1409	51.8039	56.3792	83.0558	84.1178	92.1825	82.2971	79.8382	80.2937
	TGF ab 20ug	52.048	55.7084	54.519	55.068	52.6582	55.4035	83.1165	83.511	89.0308	73.6407	70.6306	71.9382
		58.635	63.8444	57.4768	113.41	115.19	125.409	91.6371	93.7577	90.5766	2.27273	3.09091	1.63636
		64.8491	57.3548	63.4181	100.296	137.322	114.617	104.379	103.169	88.1516	60.8595	60.829	60.4634
		499.716	251.974	120.528	65.2753	30.6364	15	7.90909	-0.0909091	0.272727	0.636364	0.454545	0.0909091
	Control	Naïve PBMC	Act PBMC	MSC 1:10	MSC 1:20	MSC 1:40	Treg 1:4	Treg 1:8	Treg 1:16	M+T 10:4	M+T 20:8	M+T 40:16
		2.27273	60.8595	49.24	58.635	64.8491	86.2716	113.41	100.296	73.5799	91.6371	104.379
		3.09091	60.829	54.4885	63.8444	57.3548	93.5154	115.19	137.322	81.8722	93.7577	103.169
		1.63636	60.4634	53.6344	57.4768	63.4181	97.724	125.409	114.617	91.0917	90.5766	88.1516
			28.3636
			47.8966
			30.5455
	Control (AREG)	2.33333	48.1596	52.4543	59.9854	61.874	92.5037	118.003	117.412	82.1813	91.9905	98.5665
	StDev	0.729164	15.3323	2.81623	3.39178	3.97859	5.79286	6.47517	18.6705	8.76	1.61973	9.0398
	Control	Naïve PBMC	Act PBMC	MSC 1:10	MSC 1:20	MSC 1:40	Treg 1:4	Treg 1:8	Treg 1:16	M+T 10:4	M+T 20:8	M+T 40:16
		56.8182	1521.49	1231	1465.88	1621.23	2156.79	2835.25	2507.4	1839.5	2290.93	2609.47
		77.2727	1520.73	1362.21	1596.11	1433.87	2337.88	2879.76	3433.05	2046.81	2343.94	2579.23
		40.9091	1511.59	1340.86	1436.92	1585.45	2443.1	3135.23	2865.43	2277.29	2264.41	2203.79
			709.091
			1197.42
			763.636
	Control (AREG)	58.3333	1517.93	1311.36	1499.63	1546.85	2312.59	2950.08	2935.29	2054.53	2299.76	2464.16
	StDev	18.2291	383.307	70.4058	84.7946	99.4649	144.821	161.879	466.762	219	40.4933	225.995
