# Supplementary material for: Human-derived Treg and MSC combination therapy may augment immunosuppressive potency in vitro, but did not improve blood brain barrier integrity in an experimental rat traumatic brain injury model
Source: PLoS One. 2021 May 26;16(5):e0251601. doi: 10.1371/journal.pone.0251601 (PMC8153465; doi:10.1371/journal.pone.0251601)
Supplement: S1 Data — (ZIP) [file pone.0251601.s004.zip › in vitro/2-4-20 Treg+MSC IFNy vr2.xlsx]

## Sheet: Plate 1 - Sheet1
Software Version	2.09.1
Experiment File Path:	C:\Users\Public\Documents\Experiments\2-4-20 MSC+Treg IFNy vr2.xpt
Protocol File Path:
Plate Number	Plate 1
Date	2020-02-23
Time	13:51:05
Reader Type:	Synergy HT
Reader Serial Number:	250481
Reading Type	Reader
Procedure Details
Plate Type	96 WELL PLATE
Read	Absorbance Endpoint
	Full Plate
	Wavelengths: 450, 570
	Read Speed: Normal
Results
Actual Temperature:	24.6
Actual Temperature:	24.6
		1	2	3	4	5	6	7	8	9	10	11	12
	A	2.038	2.309	2.252	2.447	2.229	2.116	0.714	0.831	0.794	0.493	0.999	0.533	450		500	2.363	500
		0.046	0.047	0.049	0.047	0.046	0.046	0.042	0.043	0.042	0.043	0.042	0.041	570		250	1.564	250
	B	2.226	0.862	1.663	0.876	1.199	1.6	1.013	0.573	0.591	0.46	0.64	0.83	450		125	0.971	125
		0.048	0.045	0.046	0.043	0.044	0.053	0.043	0.041	0.041	0.042	0.041	0.042	570		62.5	0.515	62.5
	C	2.405	1.868	2.471	1.533	2.232	0.783	0.778	0.688	0.765	0.523	1.141	0.826	450		31.25	0.262	31.25
		0.047	0.045	0.049	0.045	0.046	0.048	0.042	0.042	0.042	0.041	0.043	0.041	570		15.625	0.144	15.625
	D	2.362	1.491	1.427	1.628	2.127	1.205	0.548	0.638	0.717	0.516	0.816	0.876	450		7.8125	0.081	7.8125
		0.047	0.044	0.046	0.053	0.046	0.043	0.042	0.042	0.042	0.042	0.042	0.041	570		0	0.021	0
	E	2.315	0.828	2.175	1.757	1.359	1.951	1.336	1.129	0.941	0.703	1.232	1.151	450
		0.048	0.043	0.046	0.045	0.044	0.046	0.045	0.043	0.045	0.043	0.044	0.042	570
	F	2.138	1.838	2.675	2.683	2.044	1.251	1.999	2.559	2.505	0.26	0.081	0.094	450
		0.047	0.045	0.05	0.054	0.046	0.044	0.048	0.048	0.047	0.041	0.04	0.039	570
	G	1.445	2.606	2.076	2.428	2.572	2.229	2.631	2.356	1.695	2.572	2.246	2.057	450
		0.044	0.049	0.046	0.047	0.047	0.046	0.048	0.047	0.044	0.047	0.046	0.044	570
	H	2.41	1.608	1.013	0.556	0.302	0.191	0.123	0.061	0.065	0.069	0.076	0.08	450
		0.047	0.044	0.042	0.041	0.04	0.047	0.042	0.04	0.039	0.04	0.039	0.045	570
		1.992	2.262	2.203	2.4	2.183	2.07	0.672	0.788	0.752	0.45	0.957	0.492
		2.178	0.817	1.617	0.833	1.155	1.547	0.97	0.532	0.55	0.418	0.599	0.788
		2.358	1.823	2.422	1.488	2.186	0.735	0.736	0.646	0.723	0.482	1.098	0.785
		2.315	1.447	1.381	1.575	2.081	1.162	0.506	0.596	0.675	0.474	0.774	0.835
		2.267	0.785	2.129	1.712	1.315	1.905	1.291	1.086	0.896	0.66	1.188	1.109
		2.091	1.793	2.625	2.629	1.998	1.207	1.951	2.511	2.458	0.219	0.041	0.055
		1.401	2.557	2.03	2.381	2.525	2.183	2.583	2.309	1.651	2.525	2.2	2.013
		2.363	1.564	0.971	0.515	0.262	0.144	0.081	0.021	0.026	0.029	0.037	0.035
		375.957	462.796	443.077	510.541	436.487	400.15	76.7156	94.6744	88.929	46.8261	123.714	52.0295
		434.846	99.4151	269.788	102.074	162.075	251.83	126.089	57.181	59.5615	43.0029	66.2377	94.6744
		495.769	326.032	518.363	237.148	437.472	86.2697	86.4252	72.9108	84.4134	50.7715	150.552	94.1897
		480.864	227.19	211.582	258.943	403.62	163.517	53.8108	65.8207	77.1598	49.7737	92.4217	102.408
		464.486	94.1897	418.932	295.096	196.494	349.83	191.136	148.175	112.839	74.9495	168.924	152.745
		406.787	317.526	593.264	594.789	377.792	172.926	363.532	550.596	531.287	21.9722	7.16709	8.19446
		216.257	567.626	387.653	503.833	555.752	436.487	577.363	478.802	278.722	555.752	442.085	382.399
		497.517	256.138	126.273	54.9682	26.116	15.2729	10.1645	5.74002	6.09231	6.30512	6.87786	6.73395

## Sheet: IFNy stats vr2
Software Version	2.09.1
Experiment File Path:	C:\Users\Public\Documents\Experiments\2-4-20 MSC+Treg IFNy.xpt
Protocol File Path:
Plate Number	Plate 1
Date	2020-02-12
Time	13:56:14
Reader Type:	Synergy HT
Reader Serial Number:	250481
Reading Type	Reader
Procedure Details
Plate Type	96 WELL PLATE
Read	Absorbance Endpoint
	Full Plate
	Wavelengths: 450, 570
	Read Speed: Normal
Results
Actual Temperature:	23.8
Actual Temperature:	23.8
		1	2	3	4	5	6	7	8	9	10	11	12			500	0.658
	A	1.846	1.811	1.674	1.761	1.664	1.735	1.376	1.455	1.308	1.256	1.411	1.128	450		250	0.383
		0.071	0.05	0.046	0.047	0.045	0.043	0.045	0.044	0.051	0.043	0.044	0.043	570		125	0.218
	B	1.696	1.533	1.732	1.659	1.562	1.782	1.447	1.198	1.307	0.915	1.403	1.309	450		62.5	0.109
		0.045	0.044	0.046	0.047	0.045	0.046	0.045	0.044	0.063	0.043	0.045	0.043	570		31.25	0.06
	C	1.617	1.598	1.631	1.398	1.65	1.318	1.12	1.072	1.03	0.981	1.271	1.034	450		15.625	0.037
		0.045	0.045	0.047	0.044	0.045	0.045	0.043	0.043	0.045	0.044	0.044	0.044	570		7.8125	0.02
	D	1.748	1.619	1.614	1.843	1.631	1.468	1.139	1.243	1.305	1.221	1.196	1.33	450		0	0.01
		0.045	0.045	0.048	0.045	0.05	0.044	0.043	0.044	0.046	0.044	0.044	0.044	570
	E	1.645	1.159	1.509	1.446	1.458	1.349	1.394	1.157	0.982	0.769	0.985	0.823	450
		0.045	0.045	0.047	0.044	0.046	0.045	0.045	0.047	0.044	0.044	0.043	0.042	570
	F	1.782	1.586	1.643	1.658	1.531	1.482	1.573	1.734	1.584	0.051	0.052	0.054	450
		0.047	0.045	0.047	0.045	0.046	0.046	0.045	0.046	0.046	0.041	0.04	0.04	570
	G	1.462	1.654	1.641	1.686	1.663	1.513	1.567	1.503	1.335	1.52	1.373	1.326	450
		0.045	0.045	0.045	0.048	0.046	0.045	0.045	0.045	0.045	0.045	0.046	0.045	570
	H	0.699	0.423	0.259	0.147	0.1	0.079	0.061	0.048	0.218	0.054	0.051	0.05	450
		0.041	0.04	0.041	0.038	0.04	0.042	0.041	0.04	0.197	0.044	0.042	0.04	570
		1.775	1.761	1.628	1.714	1.619	1.692	1.331	1.411	1.257	1.213	1.367	1.085
		1.651	1.489	1.686	1.612	1.517	1.736	1.402	1.154	1.244	0.872	1.358	1.266
		1.572	1.553	1.584	1.354	1.605	1.273	1.077	1.029	0.985	0.937	1.227	0.99
		1.703	1.574	1.566	1.798	1.581	1.424	1.096	1.199	1.259	1.177	1.152	1.286
		1.6	1.114	1.462	1.402	1.412	1.304	1.349	1.11	0.938	0.725	0.942	0.781
		1.735	1.541	1.596	1.613	1.485	1.436	1.528	1.688	1.538	0.01	0.012	0.014
		1.417	1.609	1.596	1.638	1.617	1.468	1.522	1.458	1.29	1.475	1.327	1.281
		0.658	0.383	0.218	0.109	0.06	0.037	0.02	0.008	0.021	0.01	0.009	0.01
		PBMC			MSC			Treg			Treg+MSC
	Control	312.474	308.571	272.664	295.641	270.31	289.679	200.104	218.612	183.664	174.199	208.338	147.978
	AREG ab 1ug	278.722	237.393	288.063	268.486	244.313	301.661	216.492	161.87	180.843	108.682	206.265	185.628
	AREG ab 10ug	258.177	253.346	261.249	205.346	266.668	187.163	146.404	137.122	128.855	120.099	177.185	129.782
	TGF ab 2ug	292.653	258.688	256.647	318.936	260.48	221.692	150.155	171.235	184.099	166.626	161.459	190.028
	TGF ab 20ug	265.373	153.747	230.81	216.492	218.848	194.029	204.201	152.946	120.279	84.7216	120.999	93.5451
		301.386	250.318	264.339	268.746	236.413	224.553	247.057	288.601	249.564	4.97549	5.11342	5.25183
		220.031	267.706	264.339	275.29	269.788	232.265	245.558	229.842	190.914	233.969	199.198	188.924
		74.6568	38.9613	21.8784	12.3764	8.56705	6.87786	5.66992	4.83804	5.74002	4.97549	4.9067	4.97549
	Control	Naïve PBMC	Act PBMC	MSC 1:10	MSC 1:20	MSC 1:40	Treg 1:4	Treg 1:8	Treg 1:16	M+T 10:4	M+T 20:8	M+T 40:16
		4.97549	312.474	295.641	301.386	220.031	200.104	268.746	275.29	174.199	247.057	245.558
		5.11342	308.571	270.31	250.318	267.706	218.612	236.413	269.788	208.338	288.601	229.842
		5.25183	272.664	289.679	264.339	264.339	183.664	224.553	232.265	147.978	249.564	190.914
	Control (IFNy)	5.11358	297.903	285.21	272.014	250.692	200.793	243.237	259.115	176.838	261.74	222.105
	StDev	0.13817	21.9448	13.2435	26.3848	26.6069	17.4843	22.8737	23.4143	30.2663	23.2958	28.1316
	Control	Naïve PBMC	Act PBMC	MSC 1:10	MSC 1:20	MSC 1:40	Treg 1:4	Treg 1:8	Treg 1:16	M+T 10:4	M+T 20:8	M+T 40:16
		497.549	31247.4	29564.1	30138.6	22003.1	20010.4	26874.6	27529	17419.9	24705.7	24555.8
		511.342	30857.1	27031	25031.8	26770.6	21861.2	23641.3	26978.8	20833.8	28860.1	22984.2
		525.183	27266.4	28967.9	26433.9	26433.9	18366.4	22455.3	23226.5	14797.8	24956.4	19091.4
	Control (IFNy)	511.358	#REF!	28521	27201.4	25069.2	20079.3	24323.7	25911.5	17683.8	26174	22210.5
	StDev	13.817	2194.48	1324.35	2638.48	2660.69	1748.43	2287.37	2341.43	3026.63	2329.58	2813.16
