# Supplementary material for: Human-derived Treg and MSC combination therapy may augment immunosuppressive potency in vitro, but did not improve blood brain barrier integrity in an experimental rat traumatic brain injury model
Source: PLoS One. 2021 May 26;16(5):e0251601. doi: 10.1371/journal.pone.0251601 (PMC8153465; doi:10.1371/journal.pone.0251601)
Supplement: S1 Data — (ZIP) [file pone.0251601.s004.zip › in vitro/2-4-20 Treg+MSC PGE2.xlsx]

## Sheet: Sheet1
	1	2	3	4	5	6	7	8	9	10	11	12
A	0.387	0.392	0.384	0.149	0.154	0.152	0.299	0.285	0.303	0.142	0.146	0.146	410
B	0.256	0.36	0.317	0.15	0.145	0.148	0.262	0.252	0.227	0.141	0.144	0.147	410
C	0.147	0.148	0.145	0.136	0.136	0.137	0.143	0.149	0.147	0.143	0.137	0.137	410
D	0.237	0.23	0.219	0.147	0.144	0.14	0.19	0.187	0.186	0.141	0.137	0.136	410
E	0.141	0.141	0.144	0.138	0.133	0.135	0.138	0.138	0.138	0.132	0.133	0.132	410
F	0.167	0.173	0.175	0.348	0.344	0.336	0.17	0.177	0.164	0.396	0.418	0.411	410
G	0.178	0.216	0.198	0.37	0.358	0.353	0.188	0.198	0.193	0.392	0.417	0.417	410
H	0.176	0.222	0.283	0.389	0.497	0.522	0.604	0.665	0.665	0.888	0.916	0.89	410
																1000	0.176	1000
																500	0.222	500
																250	0.283	250
																125	0.389	125
																62.5	0.497	62.5
																31.25	0.522	31.25
																15.625	0.604	15.625
																0	0.665	0
		Act PBMC			MSC			Treg			MSC+Treg
	Control	0.387	0.392	0.384	0.149	0.154	0.152	0.299	0.285	0.303	0.142	0.146	0.146
	AREG ab 1ug	0.256	0.36	0.317	0.15	0.145	0.148	0.262	0.252	0.227	0.141	0.144	0.147
	AREG ab 10ug	0.147	0.148	0.145	0.136	0.136	0.137	0.143	0.149	0.147	0.143	0.137	0.137
	TGF ab 2ug	0.237	0.23	0.219	0.147	0.144	0.14	0.19	0.187	0.186	0.141	0.137	0.136
	TGF ab 20ug	0.141	0.141	0.144	0.138	0.133	0.135	0.138	0.138	0.138	0.132	0.133	0.132
		0.167	0.173	0.175	0.348	0.344	0.336	0.17	0.177	0.164	0.396	0.418	0.411
		0.178	0.216	0.198	0.37	0.358	0.353	0.188	0.198	0.193	0.392	0.417	0.417
		0.176	0.222	0.283	0.389	0.497	0.522	0.604	0.665	0.665	0.888	0.916	0.89
	top graph	133.911	129.342	136.691	445.45	437.01	440.376	227.63	244.862	222.823	457.403	450.553	450.553
		282.587	159.986	206.41	443.756	452.261	447.148	274.557	288.005	323.048	459.124	453.972	448.849
		448.849	447.148	452.261	467.775	467.775	466.038	455.686	445.45	448.849	455.686	466.038	466.038
		308.787	318.735	334.691	448.849	453.972	460.847	378.643	383.346	384.92	459.124	466.038	467.775
		459.124	459.124	453.972	464.305	473.005	469.515	464.305	464.305	464.305	474.755	473.005	474.755
		415.447	405.68	402.45	172.337	176.558	185.156	410.549	399.234	420.374	125.746	106.897	112.724
		397.63	339.111	366.245	150.052	162.012	167.134	381.775	366.245	373.969	129.342	107.72	107.72
		400.84	330.3	247.376	132.074	52.1922	39.1099	10.4726	3.35891	3.35891	80.3753	101.478	81.7981
	bottom graph	119.493	115.529	121.962	1467.95	1345.99	1393.03	235.387	267.002	227.308	1665.84	1548.56	1548.56
		353.99	144.505	201.866	1442.38	1576.78	1494.16	333.081	368.948	485.523	1697.06	1605.72	1521.02
		1521.02	1494.16	1576.78	1865.98	1865.98	1830.39	1635.4	1467.95	1521.02	1635.4	1830.39	1830.39
		433.518	469.057	533.53	1521.02	1605.72	1729.11	774.964	808.065	819.532	1697.06	1830.39	1865.98
		1697.06	1697.06	1605.72	1795.74	1978.63	1902.52	1795.74	1795.74	1795.74	2018.26	1978.63	2018.26
		1087.8	991.427	961.927	157.97	162.844	173.231	1038.07	933.625	1140.87	112.487	97.5876	102.016
		919.904	553.225	695.36	134.466	146.636	152.158	796.818	695.36	743.706	115.529	98.2039	98.2039
		947.63	514.79	271.989	117.885	61.9187	54.4262	37.0921	28.8052	28.8052	13.4715	12.4161	13.3921
	combo	133.911	129.342	136.691	1467.95	1345.99	1393.03	227.63	244.862	222.823	1665.84	1548.56	1548.56
		353.99	159.986	206.41	1442.38	1576.78	1494.16	333.081	368.948	485.523	1697.06	1605.72	1521.02
		1521.02	1494.16	1576.78	1865.98	1865.98	1830.39	1635.4	1467.95	1521.02	1635.4	1830.39	1830.39
		433.518	469.057	533.53	1521.02	1605.72	1729.11	774.964	808.065	819.532	1697.06	1830.39	1865.98
		1697.06	1697.06	1605.72	1795.74	1978.63	1902.52	1795.74	1795.74	1795.74	2018.26	1978.63	2018.26
		1087.8	991.427	961.927	172.337	176.558	185.156	1038.07	933.625	1140.87	125.746	106.897	112.724
		919.904	553.225	695.36	150.052	162.012	167.134	796.818	695.36	743.706	129.342	107.72	107.72
		947.63	514.79	247.376	132.074	52.1922	39.1099	10.4726	3.35891	3.35891	80.3753	101.478	81.7981

## Sheet: PGE2
Software Version	2.09.1
Experiment File Path:	C:\Users\Public\Documents\Experiments\2-4-20 MSC+Treg IFNy.xpt
Protocol File Path:
Plate Number	Plate 1
Date	2020-02-12
Time	13:56:14
Reader Type:	Synergy HT
Reader Serial Number:	250481
Reading Type	Reader
Procedure Details
Plate Type	96 WELL PLATE
Read	Absorbance Endpoint
	Full Plate
	Wavelengths: 450, 570
	Read Speed: Normal
Results
Actual Temperature:	23.8
Actual Temperature:	23.8
		1	2	3	4	5	6	7	8	9	10	11	12			500	0.658
	A	1.846	1.811	1.674	1.761	1.664	1.735	1.376	1.455	1.308	1.256	1.411	1.128	450		250	0.383
		0.071	0.05	0.046	0.047	0.045	0.043	0.045	0.044	0.051	0.043	0.044	0.043	570		125	0.218
	B	1.696	1.533	1.732	1.659	1.562	1.782	1.447	1.198	1.307	0.915	1.403	1.309	450		62.5	0.109
		0.045	0.044	0.046	0.047	0.045	0.046	0.045	0.044	0.063	0.043	0.045	0.043	570		31.25	0.06
	C	1.617	1.598	1.631	1.398	1.65	1.318	1.12	1.072	1.03	0.981	1.271	1.034	450		15.625	0.037
		0.045	0.045	0.047	0.044	0.045	0.045	0.043	0.043	0.045	0.044	0.044	0.044	570		7.8125	0.02
	D	1.748	1.619	1.614	1.843	1.631	1.468	1.139	1.243	1.305	1.221	1.196	1.33	450		0	0.01
		0.045	0.045	0.048	0.045	0.05	0.044	0.043	0.044	0.046	0.044	0.044	0.044	570
	E	1.645	1.159	1.509	1.446	1.458	1.349	1.394	1.157	0.982	0.769	0.985	0.823	450
		0.045	0.045	0.047	0.044	0.046	0.045	0.045	0.047	0.044	0.044	0.043	0.042	570
	F	1.782	1.586	1.643	1.658	1.531	1.482	1.573	1.734	1.584	0.051	0.052	0.054	450
		0.047	0.045	0.047	0.045	0.046	0.046	0.045	0.046	0.046	0.041	0.04	0.04	570
	G	1.462	1.654	1.641	1.686	1.663	1.513	1.567	1.503	1.335	1.52	1.373	1.326	450
		0.045	0.045	0.045	0.048	0.046	0.045	0.045	0.045	0.045	0.045	0.046	0.045	570
	H	0.699	0.423	0.259	0.147	0.1	0.079	0.061	0.048	0.218	0.054	0.051	0.05	450
		0.041	0.04	0.041	0.038	0.04	0.042	0.041	0.04	0.197	0.044	0.042	0.04	570
		1.775	1.761	1.628	1.714	1.619	1.692	1.331	1.411	1.257	1.213	1.367	1.085
		1.651	1.489	1.686	1.612	1.517	1.736	1.402	1.154	1.244	0.872	1.358	1.266
		1.572	1.553	1.584	1.354	1.605	1.273	1.077	1.029	0.985	0.937	1.227	0.99
		1.703	1.574	1.566	1.798	1.581	1.424	1.096	1.199	1.259	1.177	1.152	1.286
		1.6	1.114	1.462	1.402	1.412	1.304	1.349	1.11	0.938	0.725	0.942	0.781
		1.735	1.541	1.596	1.613	1.485	1.436	1.528	1.688	1.538	0.01	0.012	0.014
		1.417	1.609	1.596	1.638	1.617	1.468	1.522	1.458	1.29	1.475	1.327	1.281
		0.658	0.383	0.218	0.109	0.06	0.037	0.02	0.008	0.021	0.01	0.009	0.01
		PBMC			MSC			Treg			Treg+MSC
	Control	133.911	129.342	136.691	1467.95	1345.99	1393.03	227.63	244.862	222.823	1665.84	1548.56	1548.56
	AREG ab 1ug	353.99	159.986	206.41	1442.38	1576.78	1494.16	333.081	368.948	485.523	1697.06	1605.72	1521.02
	AREG ab 10ug	1521.02	1494.16	1576.78	1865.98	1865.98	1830.39	1635.4	1467.95	1521.02	1635.4	1830.39	1830.39
	TGF ab 2ug	433.518	469.057	533.53	1521.02	1605.72	1729.11	774.964	808.065	819.532	1697.06	1830.39	1865.98
	TGF ab 20ug	1697.06	1697.06	1605.72	1795.74	1978.63	1902.52	1795.74	1795.74	1795.74	2018.26	1978.63	2018.26
		1087.8	991.427	961.927	172.337	176.558	185.156	1038.07	933.625	1140.87	125.746	106.897	112.724
		919.904	553.225	695.36	150.052	162.012	167.134	796.818	695.36	743.706	129.342	107.72	107.72
		947.63	514.79	247.376	132.074	52.1922	39.1099	10.4726	3.35891	3.35891	80.3753	101.478	81.7981
	Control	Naïve PBMC	Act PBMC	MSC 1:10	MSC 1:20	MSC 1:40	Treg 1:4	Treg 1:8	Treg 1:16	M+T 10:4	M+T 20:8	M+T 40:16
		125.746	129.342	1467.95	1087.8	919.904	227.63	172.337	150.052	1665.84	1038.07	796.818
		106.897	107.72	1345.99	991.427	553.225	244.862	176.558	162.012	1548.56	933.625	695.36
		112.724	107.72	1393.03	961.927	695.36	222.823	185.156	167.134	1548.56	1140.87	743.706
			133.911
			129.342
			136.691
	Control (PGE2)	115.122	124.121	1402.33	1013.72	722.83	231.772	178.017	159.733	1587.65	1037.52	745.295
	StDev	9.65063	13.0105	61.5113	65.8279	184.876	11.5888	6.53278	8.76593	67.7121	103.624	50.7476
	Control	Naïve PBMC	Act PBMC	MSC 1:10	MSC 1:20	MSC 1:40	Treg 1:4	Treg 1:8	Treg 1:16	M+T 10:4	M+T 20:8	M+T 40:16
		3143.65	3233.56	36698.9	27194.9	22997.6	5690.74	4308.42	3751.31	41645.9	25951.7	19920.5
		2672.43	2693	33649.7	24785.7	13830.6	6121.56	4413.94	4050.3	38713.9	23340.6	17384
		2818.1	2693	34825.8	24048.2	17384	5570.58	4628.89	4178.34	38713.9	28521.8	18592.7
			3347.77
			3233.56
			3417.28
	Control (PGE2)	2878.06	2873.19	35058.1	25342.9	18070.7	5794.29	4450.41	3993.32	39691.2	25938	18632.4
	StDev	241.266	325.263	1537.78	1645.7	4621.91	289.719	163.32	219.148	1692.8	2590.6	1268.69
