# Supplementary material for: Human-derived Treg and MSC combination therapy may augment immunosuppressive potency in vitro, but did not improve blood brain barrier integrity in an experimental rat traumatic brain injury model
Source: PLoS One. 2021 May 26;16(5):e0251601. doi: 10.1371/journal.pone.0251601 (PMC8153465; doi:10.1371/journal.pone.0251601)
Supplement: S1 Data — (ZIP) [file pone.0251601.s004.zip › in vitro/2-4-20 Treg+MSC TNFa.xlsx]

## Sheet: Sheet1
##BLOCKS= 1
Plate:	Plate01	1.3	PlateFormat	Endpoint	Absorbance	Raw	FALSE	1						2	450 550	1	12	96	1	8	None
	Temperature(°C)	1	2	3	4	5	6	7	8	9	10	11	12		1	2	3	4	5	6	7	8	9	10	11	12
	36.7	0.442	0.2918	0.4185	0.6685	0.3419	0.7542	0.2262	0.0949	0.1161	0.1023	0.1926	0.1089		0.0409	0.0408	0.0421	0.0431	0.0408	0.0451	0.0442	0.0388	0.0389	0.0387	0.0397	0.0382
		0.4292	0.4269	0.1962	0.1896	0.4881	0.3718	0.2013	0.1254	0.1653	0.1772	0.1411	0.2164		0.0405	0.0406	0.0415	0.0394	0.0411	0.0422	0.039	0.0397	0.0384	0.0395	0.0393	0.0394
		0.3938	0.2821	0.216	0.4061	0.2095	0.3138	0.1016	0.1237	0.0991	0.1255	0.1168	0.2357		0.0388	0.039	0.0388	0.0411	0.039	0.0394	0.0379	0.0389	0.0383	0.0381	0.0381	0.0392
		0.2911	0.2154	0.2214	0.4537	0.5204	0.4424	0.0992	0.1197	0.1015	0.1194	0.1274	0.1387		0.0403	0.0407	0.0411	0.0424	0.0425	0.0415	0.042	0.0403	0.0396	0.0402	0.04	0.0414
		0.457	0.3756	0.369	0.4341	0.319	0.3779	0.1003	0.1573	0.1188	0.1471	0.1143	0.1125		0.0395	0.0405	0.0406	0.0419	0.0395	0.0406	0.038	0.0389	0.0402	0.0386	0.038	0.0385
		0.4351	0.2058	0.3562	0.2586	0.1683	0.2641	0.4046	0.633	0.3737	0.0565	0.0531	0.0594		0.0393	0.0394	0.0419	0.0394	0.0383	0.0402	0.0407	0.0424	0.0406	0.0405	0.0378	0.0386
		0.2686	0.1669	0.3145	0.3782	0.3603	0.2135	0.1963	0.2492	0.1287	0.2804	0.3851	0.6916		0.0377	0.0398	0.0413	0.0408	0.0412	0.0413	0.0411	0.0397	0.0386	0.0473	0.0464	0.0428
		1.4248	0.7104	0.3751	0.2159	0.1358	0.096	0.0836	0.0525	0.0545	0.0561	0.0658	0.0594		0.0478	0.0415	0.0386	0.0374	0.0374	0.0366	0.0462	0.0361	0.0374	0.0363	0.0376	0.0364
		1	2	3	4	5	6	7	8	9	10	11	12		1	2	3	4	5	6	7	8	9	10	11	12
		0.442	0.2918	0.4185	0.6685	0.3419	0.7542	0.2262	0.0949	0.1161	0.1023	0.1926	0.1089
		0.4292	0.4269	0.1962	0.1896	0.4881	0.3718	0.2013	0.1254	0.1653	0.1772	0.1411	0.2164
		0.3938	0.2821	0.216	0.4061	0.2095	0.3138	0.1016	0.1237	0.0991	0.1255	0.1168	0.2357
		0.2911	0.2154	0.2214	0.4537	0.5204	0.4424	0.0992	0.1197	0.1015	0.1194	0.1274	0.1387
		0.457	0.3756	0.369	0.4341	0.319	0.3779	0.1003	0.1573	0.1188	0.1471	0.1143	0.1125
		0.4351	0.2058	0.3562	0.2586	0.1683	0.2641	0.4046	0.633	0.3737	0.0565	0.0531	0.0594
		0.2686	0.1669	0.3145	0.3782	0.3603	0.2135	0.1963	0.2492	0.1287	0.2804	0.3851	0.6916
		1.4248	0.7104	0.3751	0.2159	0.1358	0.096	0.0836	0.0525	0.0545	0.0561	0.0658	0.0594
~End
	Control	0.4011	0.251	0.3764	0.6254	0.3011	0.7091	0.182	0.0561	0.0772	0.0636	0.1529	0.0707		1000	1.377
	AREG ab 1ug	0.3887	0.3863	0.1547	0.1502	0.447	0.3296	0.1623	0.0857	0.1269	0.1377	0.1018	0.177		500	0.6689
	AREG ab 10ug	0.355	0.2431	0.1772	0.365	0.1705	0.2744	0.0637	0.0848	0.0608	0.0874	0.0787	0.1965		250	0.3365
	TGF ab 2ug	0.2508	0.1747	0.1803	0.4113	0.4779	0.4009	0.0572	0.0794	0.0619	0.0792	0.0874	0.0973		125	0.1785
	TGF ab 20ug	0.4175	0.3351	0.3284	0.3922	0.2795	0.3373	0.0623	0.1184	0.0786	0.1085	0.0763	0.074		62.5	0.0984
		0.3958	0.1664	0.3143	0.2192	0.13	0.2239	0.3639	0.5906	0.3331	0.016	0.0153	0.0208		31.25	0.0594
		0.2309	0.1271	0.2732	0.3374	0.3191	0.1722	0.1552	0.2095	0.0901	0.2331	0.3387	0.6488		15.625	0.0374
		1.377	0.6689	0.3365	0.1785	0.0984	0.0594	0.0374	0.0164	0.0171	0.0198	0.0282	0.023		0	0.0164
		278.857	171.643	261.214	439.071	207.429	498.857	122.357	32.4286	47.5	37.7857	101.571	42.8571
		270	268.286	102.857	99.6429	311.643	227.786	108.286	53.5714	83	90.7143	65.0714	118.786
		245.929	166	118.929	253.071	114.143	188.357	37.8571	52.9286	35.7857	54.7857	48.5714	132.714
		171.5	117.143	121.143	286.143	333.714	278.714	33.2143	49.0714	36.5714	48.9286	54.7857	61.8571
		290.571	231.714	226.929	272.5	192	233.286	36.8571	76.9286	48.5	69.8571	46.8571	45.2143
		275.071	111.214	216.857	148.929	85.2143	152.286	252.286	414.214	230.286	3.78571	3.28571	7.21429
		157.286	83.1429	187.5	233.357	220.286	115.357	103.214	142	56.7143	158.857	234.286	455.786
		975.929	470.143	232.714	119.857	62.6429	34.7857	19.0714	4.07143	4.57143	6.5	12.5	8.78571

## Sheet: TNFa
Software Version	2.09.1
Experiment File Path:	C:\Users\Public\Documents\Experiments\2-4-20 MSC+Treg IFNy.xpt
Protocol File Path:
Plate Number	Plate 1
Date	2020-02-12
Time	13:56:14
Reader Type:	Synergy HT
Reader Serial Number:	250481
Reading Type	Reader
Procedure Details
Plate Type	96 WELL PLATE
Read	Absorbance Endpoint
	Full Plate
	Wavelengths: 450, 570
	Read Speed: Normal
Results
Actual Temperature:	23.8
Actual Temperature:	23.8
		1	2	3	4	5	6	7	8	9	10	11	12			500	0.658
	A	1.846	1.811	1.674	1.761	1.664	1.735	1.376	1.455	1.308	1.256	1.411	1.128	450		250	0.383
		0.071	0.05	0.046	0.047	0.045	0.043	0.045	0.044	0.051	0.043	0.044	0.043	570		125	0.218
	B	1.696	1.533	1.732	1.659	1.562	1.782	1.447	1.198	1.307	0.915	1.403	1.309	450		62.5	0.109
		0.045	0.044	0.046	0.047	0.045	0.046	0.045	0.044	0.063	0.043	0.045	0.043	570		31.25	0.06
	C	1.617	1.598	1.631	1.398	1.65	1.318	1.12	1.072	1.03	0.981	1.271	1.034	450		15.625	0.037
		0.045	0.045	0.047	0.044	0.045	0.045	0.043	0.043	0.045	0.044	0.044	0.044	570		7.8125	0.02
	D	1.748	1.619	1.614	1.843	1.631	1.468	1.139	1.243	1.305	1.221	1.196	1.33	450		0	0.01
		0.045	0.045	0.048	0.045	0.05	0.044	0.043	0.044	0.046	0.044	0.044	0.044	570
	E	1.645	1.159	1.509	1.446	1.458	1.349	1.394	1.157	0.982	0.769	0.985	0.823	450
		0.045	0.045	0.047	0.044	0.046	0.045	0.045	0.047	0.044	0.044	0.043	0.042	570
	F	1.782	1.586	1.643	1.658	1.531	1.482	1.573	1.734	1.584	0.051	0.052	0.054	450
		0.047	0.045	0.047	0.045	0.046	0.046	0.045	0.046	0.046	0.041	0.04	0.04	570
	G	1.462	1.654	1.641	1.686	1.663	1.513	1.567	1.503	1.335	1.52	1.373	1.326	450
		0.045	0.045	0.045	0.048	0.046	0.045	0.045	0.045	0.045	0.045	0.046	0.045	570
	H	0.699	0.423	0.259	0.147	0.1	0.079	0.061	0.048	0.218	0.054	0.051	0.05	450
		0.041	0.04	0.041	0.038	0.04	0.042	0.041	0.04	0.197	0.044	0.042	0.04	570
		1.775	1.761	1.628	1.714	1.619	1.692	1.331	1.411	1.257	1.213	1.367	1.085
		1.651	1.489	1.686	1.612	1.517	1.736	1.402	1.154	1.244	0.872	1.358	1.266
		1.572	1.553	1.584	1.354	1.605	1.273	1.077	1.029	0.985	0.937	1.227	0.99
		1.703	1.574	1.566	1.798	1.581	1.424	1.096	1.199	1.259	1.177	1.152	1.286
		1.6	1.114	1.462	1.402	1.412	1.304	1.349	1.11	0.938	0.725	0.942	0.781
		1.735	1.541	1.596	1.613	1.485	1.436	1.528	1.688	1.538	0.01	0.012	0.014
		1.417	1.609	1.596	1.638	1.617	1.468	1.522	1.458	1.29	1.475	1.327	1.281
		0.658	0.383	0.218	0.109	0.06	0.037	0.02	0.008	0.021	0.01	0.009	0.01
	Control	278.857	171.643	261.214	439.071	207.429	498.857	122.357	32.4286	47.5	37.7857	101.571	42.8571
	AREG ab 1ug	270	268.286	102.857	99.6429	311.643	227.786	108.286	53.5714	83	90.7143	65.0714	118.786
	AREG ab 10ug	245.929	166	118.929	253.071	114.143	188.357	37.8571	52.9286	35.7857	54.7857	48.5714	132.714
	TGF ab 2ug	171.5	117.143	121.143	286.143	333.714	278.714	33.2143	49.0714	36.5714	48.9286	54.7857	61.8571
	TGF ab 20ug	290.571	231.714	226.929	272.5	192	233.286	36.8571	76.9286	48.5	69.8571	46.8571	45.2143
		275.071	111.214	216.857	148.929	85.2143	152.286	252.286	414.214	230.286	3.78571	3.28571	7.21429
		157.286	83.1429	187.5	233.357	220.286	115.357	103.214	142	56.7143	158.857	234.286	455.786
		975.929	470.143	232.714	119.857	62.6429	34.7857	19.0714	4.07143	4.57143	6.5	12.5	8.78571
	Control	Naïve PBMC	Act PBMC	MSC 1:10	MSC 1:20	MSC 1:40	Treg 1:4	Treg 1:8	Treg 1:16	M+T 10:4	M+T 20:8	M+T 40:16
		3.78571	278.857	439.071	275.071	157.286	122.357	148.929	233.357	37.7857	252.286	103.214
		3.28571	171.643	207.429	111.214	83.1429	32.4286	85.2143	220.286	101.571	414.214	142
		7.21429	261.214	498.857	216.857	187.5	47.5	152.286	115.357	42.8571	230.286	56.7143
	Control (TNFa)	4.7619	237.238	381.786	201.048	142.643	67.4286	128.81	189.667	60.7381	298.929	100.643
	StDev	2.13849	57.488	153.928	83.0647	53.6974	48.1627	37.7919	64.685	35.4535	100.444	42.701
	Control	Naïve PBMC	Act PBMC	MSC 1:10	MSC 1:20	MSC 1:40	Treg 1:4	Treg 1:8	Treg 1:16	M+T 10:4	M+T 20:8	M+T 40:16
		94.6429	6971.43	10976.8	6876.79	3932.14	3058.93	3723.21	5833.93	944.643	6307.14	2580.36
		82.1429	4291.07	5185.71	2780.36	2078.57	810.714	2130.36	5507.14	2539.29	10355.4	3550
		180.357	6530.36	12471.4	5421.43	4687.5	1187.5	3807.14	2883.93	1071.43	5757.14	1417.86
	Control (TNFa)	119.048	#REF!	9544.64	5026.19	3566.07	1685.71	3220.24	4741.67	1518.45	7473.21	2516.07
	StDev	53.4622	1437.2	3848.21	2076.62	1342.44	1204.07	944.797	1617.12	886.338	2511.11	1067.52

## Sheet: TNF control v. AREG
		Control					AREG 1ug					AREG 10ug
		Naïve PBMC	Act PBMC	MSC 1:10	Treg 1:4	M+T 10:4	Naïve PBMC	Act PBMC	MSC 1:10	Treg 1:4	M+T 10:4	Naïve PBMC	Act PBMC	MSC 1:10	Treg 1:4	M+T 10:4
		3.78571	278.857	439.071	122.357	37.7857	3.78571	270	99.6429	108.286	90.7143	3.78571	245.929	253.071	37.8571	54.7857
		3.28571	171.643	207.429	32.4286	101.571	3.28571	268.286	311.643	53.5714	65.0714	3.28571	166	114.143	52.9286	48.5714
		7.21429	261.214	498.857	47.5	42.8571	7.21429	102.857	227.786	83	118.786	7.21429	118.929	188.357	35.7857	132.714
	TNFa (pg/mL)	4.7619	237.238	381.786	67.4286	60.7381	4.7619	213.714	213.024	81.619	91.5238	4.7619	176.952	185.19	42.1905	78.6905
	stdev	2.13849	57.488	153.928	48.1627	35.4535	2.13849	96.0089	106.768	27.3833	26.8663	2.13849	64.2045	69.5184	9.35696	46.8891
	% diff			-60.9293	71.5777	74.3978			0.323084	61.8093	57.1747			-4.65554	76.1572	55.5301
