# Supplementary material for: Human-derived Treg and MSC combination therapy may augment immunosuppressive potency in vitro, but did not improve blood brain barrier integrity in an experimental rat traumatic brain injury model
Source: PLoS One. 2021 May 26;16(5):e0251601. doi: 10.1371/journal.pone.0251601 (PMC8153465; doi:10.1371/journal.pone.0251601)
Supplement: S1 Data — (ZIP) [file pone.0251601.s004.zip › in vitro/Rat IFNy 1-13-20 Treg+MSC.xlsx]

## Sheet: Plate 1 - Sheet1
Software Version	2.09.1
Experiment File Path:	C:\Users\Public\Documents\Experiments\Rat IFNy 1-13-20.xpt
Protocol File Path:
Plate Number	Plate 1
Date	2020-01-13
Time	14:22:50
Reader Type:	Synergy HT
Reader Serial Number:	250481
Reading Type	Reader
Procedure Details
Plate Type	96 WELL PLATE
Read	Absorbance Endpoint
	Full Plate
	Wavelengths: 450, 570
	Read Speed: Normal
Results
Actual Temperature:	24.3
Actual Temperature:	24.3
		1	2	3	4	5	6	7	8	9	10	11	12
	A	0.115	0.115	0.113	0.82	0.804	0.571	0.465	0.416	0.652	0.685	0.83	0.81	450		1000	0.467
		0.04	0.04	0.041	0.042	0.042	0.041	0.041	0.041	0.042	0.042	0.041	0.041	570		500	0.265
	B	1.636	1.436	1.281	0.354	0.39	0.299	0.536	0.547	0.536	0.731	0.689	0.667	450		250	0.206
		0.043	0.042	0.043	0.046	0.041	0.042	0.043	0.04	0.042	0.044	0.042	0.041	570		125	0.108
	C	0.793	0.821	0.864	0.383	0.478	0.372	0.534	0.466	0.516	0.541	0.517	0.432	450		62.5	0.092
		0.041	0.042	0.042	0.041	0.041	0.041	0.041	0.044	0.042	0.041	0.041	0.04	570		31.25	0.086
	D	0.782	0.953	0.896	0.406	0.395	0.337	0.407	0.443	0.455	0.549	0.623	0.517	450		15.625	0.073
		0.043	0.042	0.042	0.042	0.041	0.042	0.042	0.041	0.041	0.042	0.041	0.043	570		0	0.0655
	E	0.851	1.036	0.807	0.289	0.322	0.327	0.49	0.329	0.417	0.62	0.512	0.422	450
		0.04	0.042	0.042	0.041	0.041	0.041	0.042	0.041	0.042	0.042	0.041	0.041	570
	F	0.855	0.86	0.831	0.308	0.377	0.307	0.341	0.358	0.323	0.497	0.485	0.6	450
		0.041	0.043	0.042	0.041	0.04	0.041	0.041	0.041	0.046	0.042	0.043	0.042	570
	G	1.74	1.69	1.384	0.6	0.728	0.539	0.566	0.62	0.733	0.514	0.719	0.563	450
		0.042	0.043	0.042	0.041	0.043	0.042	0.042	0.042	0.044	0.042	0.043	0.041	570											Treg+MSC w/ hPBMC and rat splenocytes 01-08-19
	H	0.599	0.629	0.651	0.506	0.314	0.247	0.15	0.133	0.124	0.114	0.102	0.109	450													1	2	3	4	5	6	7	8	9	10	11	12
		0.041	0.04	0.04	0.039	0.049	0.041	0.042	0.041	0.038	0.041	0.041	0.039	570												a	Naïve			activated			MSC (1:20)			msc 1:80
																										b	Treg 1:4			Treg + MSC (1:4/1:20)			Treg + MSC (1:8/1:20)			Treg + MSC (1:4/1:80)			Donor 1	Donor 1
		0.075	0.075	0.072	0.778	0.762	0.53	0.424	0.375	0.61	0.643	0.789	0.769													c	Treg 1:4			Treg + MSC (1:4/1:20)			Treg + MSC (1:8/1:20)			Treg + MSC (1:4/1:80)			Donor 2	Donor 2
		1.593	1.394	1.238	0.308	0.349	0.257	0.493	0.507	0.494	0.687	0.647	0.626													d	Treg 1:4			Treg + MSC (1:4/1:20)			Treg + MSC (1:8/1:20)			Treg + MSC (1:4/1:80)			Donor 3	Donor 4
		0.752	0.779	0.822	0.342	0.437	0.331	0.493	0.422	0.474	0.5	0.476	0.392													e	Treg 1:4			Treg + MSC (1:4/1:20)			Treg + MSC (1:8/1:20)			Treg + MSC (1:4/1:80)			Donor 4	Donor 17a
		0.739	0.911	0.854	0.364	0.354	0.295	0.365	0.402	0.414	0.507	0.582	0.474													f	Treg 1:4			Treg + MSC (1:4/1:20)			Treg + MSC (1:8/1:20)			Treg + MSC (1:4/1:80)			Donor 5	Donor 17b
		0.811	0.994	0.765	0.248	0.281	0.286	0.448	0.288	0.375	0.578	0.471	0.381													g	Treg 1:8			Treg 1:8			Treg 1:8			Treg 1:8
		0.814	0.817	0.789	0.267	0.337	0.266	0.3	0.317	0.277	0.455	0.442	0.558													h	Treg 1:8
		1.698	1.647	1.342	0.559	0.685	0.497	0.524	0.578	0.689	0.472	0.676	0.522
		0.558	0.589	0.611	0.467	0.265	0.206	0.108	0.092	0.086	0.073	0.061	0.07													hPBMC (200uL total)				rat Sp (250uL total)
																										100K PBMC				200K Sp
		-2.8475	-2.8475	-10.4336	1774.83	1734.37	1147.71	879.669	755.762	1350.01	1433.45	1802.64	1752.07													Treg 1:4 = 25K cell				Treg 1:8 = 25K cell
	Donor 1	3835.72	3332.51	2938.03	586.34	690.016	457.376	1054.15	1089.55	1056.68	1544.72	1443.57	1390.47													Treg 1:8 = 12.K cell				Treg 1:16 = 12.K cell
	Donor 2	1709.08	1777.36	1886.09	672.315	912.542	644.5	1054.15	874.611	1006.1	1071.85	1011.16	798.75													MSC 1:20 = 5K cell				MSC 1:40 = 5K cell
	Donor 4	1676.21	2111.15	1967.01	727.947	702.66	553.466	730.475	824.037	854.382	1089.55	1279.2	1006.1													MSC 1:80 = 1.25K cell				MSC 1:160 = 1.25K cell
	Donor 17a	1858.28	2321.03	1741.96	434.618	518.065	530.708	940.358	535.766	755.762	1269.09	998.518	770.935													CD3/28 25uL/5M cell				LPS	13 ng/mL
	Donor 17b	1865.86	1873.45	1802.64	482.663	659.672	480.134	566.11	609.098	507.95	958.058	925.185	1218.51																	ConA	3 ug/mL
		4101.23	3972.27	3201.02	1221.04	1539.66	1064.26	1132.54	1269.09	1549.77	1001.05	1516.9	1127.48
		1218.51	1296.9	1352.54	988.403	477.606	328.412	80.5996	40.1404	24.9682	-7.9049	-38.2493	-15.491
	Donor 1	Naïve PBMC	Activated PBMC	MSC 1:20	MSC 1:80	Treg#1 1:8	Treg#1+MSC 1:8/1:20	Treg#1+MSC 1:16/1:20	Treg#1+MSC 1:8/1:80	Treg#1 1:16
		-2.8475	1774.83	879.669	1433.45	3835.72	586.34	1054.15	1544.72	4101.23
		-2.8475	1734.37	755.762	1802.64	3332.51	690.016	1089.55	1443.57	3972.27
		-10.4336	1147.71	1350.01	1752.07	2938.03	457.376	1056.68	1390.47	3201.02
	Donor 1	-5.3762	1552.3	995.146	1662.72	3368.75	577.911	1066.79	1459.58	3758.17
	Stdev	4.37984	350.97	313.501	200.156	449.94	116.549	19.7498	78.3625	486.802
	Donor 2	Naïve PBMC	Activated PBMC	MSC 1:20	MSC 1:80	Treg#1 1:8	Treg#1+MSC 1:8/1:20	Treg#1+MSC 1:16/1:20	Treg#1+MSC 1:8/1:80	Treg#1 1:16
		-2.8475	1774.83	879.669	1433.45	1709.08	672.315	1054.15	1071.85	1221.04
		-2.8475	1734.37	755.762	1802.64	1777.36	912.542	874.611	1011.16	1539.66
		-10.4336	1147.71	1350.01	1752.07	1886.09	644.5	1006.1	798.75	1064.26
	Donor 2	-5.3762	1552.3	995.146	1662.72	1790.84	743.119	978.288	960.587	1274.99
	Stdev	4.37984	350.97	313.501	200.156	89.2718	147.382	92.9448	143.402	242.245
	Donor 4	Naïve PBMC	Activated PBMC	MSC 1:20	MSC 1:80	Treg#1 1:8	Treg#1+MSC 1:8/1:20	Treg#1+MSC 1:16/1:20	Treg#1+MSC 1:8/1:80	Treg#1 1:16
		-2.8475	1774.83	879.669	1433.45	1676.21	727.947	730.475	1089.55	1132.54
		-2.8475	1734.37	755.762	1802.64	2111.15	702.66	824.037	1279.2	1269.09
		-10.4336	1147.71	1350.01	1752.07	1967.01	553.466	854.382	1006.1	1549.77
	Donor 4	-5.3762	1552.3	995.146	1662.72	1918.12	661.358	802.965	1124.95	1317.13
	Stdev	4.37984	350.97	313.501	200.156	221.551	94.2881	64.5851	139.949	212.727
	Donor 17a	Naïve PBMC	Activated PBMC	MSC 1:20	MSC 1:80	Treg#1 1:8	Treg#1+MSC 1:8/1:20	Treg#1+MSC 1:16/1:20	Treg#1+MSC 1:8/1:80	Treg#1 1:16
		-2.8475	1774.83	879.669	1433.45	1858.28	434.618	940.358	1269.09	1001.05
		-2.8475	1734.37	755.762	1802.64	2321.03	518.065	535.766	998.518	1516.9
		-10.4336	1147.71	1350.01	1752.07	1741.96	530.708	755.762	770.935	1127.48
	Donor 17a	-5.3762	1552.3	995.146	1662.72	1973.75	494.464	743.962	1012.85	1215.14
	Stdev	4.37984	350.97	313.501	200.156	306.321	52.2122	202.554	249.386	268.868
	Donor 17b	Naïve PBMC	Activated PBMC	MSC 1:20	MSC 1:80	Treg#1 1:8	Treg#1+MSC 1:8/1:20	Treg#1+MSC 1:16/1:20	Treg#1+MSC 1:8/1:80	Treg#1 1:16
		-2.8475	1774.83	879.669	1433.45	1865.86	482.663	566.11	958.058	1218.51
		-2.8475	1734.37	755.762	1802.64	1873.45	659.672	609.098	925.185	1296.9
		-10.4336	1147.71	1350.01	1752.07	1802.64	480.134	507.95	1218.51	1352.54
	Donor 17b	-5.3762	1552.3	995.146	1662.72	1847.32	540.823	561.053	1033.92	1289.32
	Stdev	4.37984	350.97	313.501	200.156	38.8741	102.934	50.7633	160.707	67.3318

## Sheet: Plate 1 - Sheet1 (2)
Software Version	2.09.1
Experiment File Path:	C:\Users\Public\Documents\Experiments\Rat IFNy 1-13-20.xpt
Protocol File Path:
Plate Number	Plate 1
Date	2020-01-13
Time	14:22:50
Reader Type:	Synergy HT
Reader Serial Number:	250481
Reading Type	Reader
Procedure Details
Plate Type	96 WELL PLATE
Read	Absorbance Endpoint
	Full Plate
	Wavelengths: 450, 570
	Read Speed: Normal
Results
Actual Temperature:	24.3
Actual Temperature:	24.3
		1	2	3	4	5	6	7	8	9	10	11	12
	A	0.115	0.115	0.113	0.82	0.804	0.571	0.465	0.416	0.652	0.685	0.83	0.81	450		1000	0.467
		0.04	0.04	0.041	0.042	0.042	0.041	0.041	0.041	0.042	0.042	0.041	0.041	570		500	0.265
	B	1.636	1.436	1.281	0.354	0.39	0.299	0.536	0.547	0.536	0.731	0.689	0.667	450		250	0.206
		0.043	0.042	0.043	0.046	0.041	0.042	0.043	0.04	0.042	0.044	0.042	0.041	570		125	0.108
	C	0.793	0.821	0.864	0.383	0.478	0.372	0.534	0.466	0.516	0.541	0.517	0.432	450		62.5	0.092
		0.041	0.042	0.042	0.041	0.041	0.041	0.041	0.044	0.042	0.041	0.041	0.04	570		31.25	0.086
	D	0.782	0.953	0.896	0.406	0.395	0.337	0.407	0.443	0.455	0.549	0.623	0.517	450		15.625	0.073
		0.043	0.042	0.042	0.042	0.041	0.042	0.042	0.041	0.041	0.042	0.041	0.043	570		0	0.0655
	E	0.851	1.036	0.807	0.289	0.322	0.327	0.49	0.329	0.417	0.62	0.512	0.422	450
		0.04	0.042	0.042	0.041	0.041	0.041	0.042	0.041	0.042	0.042	0.041	0.041	570
	F	0.855	0.86	0.831	0.308	0.377	0.307	0.341	0.358	0.323	0.497	0.485	0.6	450
		0.041	0.043	0.042	0.041	0.04	0.041	0.041	0.041	0.046	0.042	0.043	0.042	570
	G	1.74	1.69	1.384	0.6	0.728	0.539	0.566	0.62	0.733	0.514	0.719	0.563	450
		0.042	0.043	0.042	0.041	0.043	0.042	0.042	0.042	0.044	0.042	0.043	0.041	570											Treg+MSC w/ hPBMC and rat splenocytes 01-08-19
	H	0.599	0.629	0.651	0.506	0.314	0.247	0.15	0.133	0.124	0.114	0.102	0.109	450													1	2	3	4	5	6	7	8	9	10	11	12
		0.041	0.04	0.04	0.039	0.049	0.041	0.042	0.041	0.038	0.041	0.041	0.039	570												a	Naïve			activated			MSC (1:20)			msc 1:80
																										b	Treg 1:4			Treg + MSC (1:4/1:20)			Treg + MSC (1:8/1:20)			Treg + MSC (1:4/1:80)			Donor 1	Donor 1
		0.075	0.075	0.072	0.778	0.762	0.53	0.424	0.375	0.61	0.643	0.789	0.769													c	Treg 1:4			Treg + MSC (1:4/1:20)			Treg + MSC (1:8/1:20)			Treg + MSC (1:4/1:80)			Donor 2	Donor 2
		1.593	1.394	1.238	0.308	0.349	0.257	0.493	0.507	0.494	0.687	0.647	0.626													d	Treg 1:4			Treg + MSC (1:4/1:20)			Treg + MSC (1:8/1:20)			Treg + MSC (1:4/1:80)			Donor 3	Donor 4
		0.752	0.779	0.822	0.342	0.437	0.331	0.493	0.422	0.474	0.5	0.476	0.392													e	Treg 1:4			Treg + MSC (1:4/1:20)			Treg + MSC (1:8/1:20)			Treg + MSC (1:4/1:80)			Donor 4	Donor 17a
		0.739	0.911	0.854	0.364	0.354	0.295	0.365	0.402	0.414	0.507	0.582	0.474													f	Treg 1:4			Treg + MSC (1:4/1:20)			Treg + MSC (1:8/1:20)			Treg + MSC (1:4/1:80)			Donor 5	Donor 17b
		0.811	0.994	0.765	0.248	0.281	0.286	0.448	0.288	0.375	0.578	0.471	0.381													g	Treg 1:8			Treg 1:8			Treg 1:8			Treg 1:8
		0.814	0.817	0.789	0.267	0.337	0.266	0.3	0.317	0.277	0.455	0.442	0.558													h	Treg 1:8
		1.698	1.647	1.342	0.559	0.685	0.497	0.524	0.578	0.689	0.472	0.676	0.522
		0.558	0.589	0.611	0.467	0.265	0.206	0.108	0.092	0.086	0.073	0.061	0.07													hPBMC (200uL total)				rat Sp (250uL total)
																										100K PBMC				200K Sp
		9.5	9.5	2	1767	1727	1147	882	759.5	1347	1429.5	1794.5	1744.5													Treg 1:4 = 25K cell				Treg 1:8 = 25K cell
	Donor 1	3804.5	3307	2917	592	694.5	464.5	1054.5	1089.5	1057	1539.5	1439.5	1387													Treg 1:8 = 12.K cell				Treg 1:16 = 12.K cell
	Donor 2	1702	1769.5	1877	677	914.5	649.5	1054.5	877	1007	1072	1012	802													MSC 1:20 = 5K cell				MSC 1:40 = 5K cell
	Donor 4	1669.5	2099.5	1957	732	707	559.5	734.5	827	857	1089.5	1277	1007													MSC 1:80 = 1.25K cell				MSC 1:160 = 1.25K cell
	Donor 17a	1849.5	2307	1734.5	442	524.5	537	942	542	759.5	1267	999.5	774.5													CD3/28 25uL/5M cell				LPS	13 ng/mL
	Donor 17b	1857	1864.5	1794.5	489.5	664.5	487	572	614.5	514.5	959.5	927	1217																	ConA	3 ug/mL
		4067	3939.5	3177	1219.5	1534.5	1064.5	1132	1267	1544.5	1002	1512	1127
		1217	1294.5	1349.5	989.5	484.5	337	92	52	37	4.5	-25.5	-3
	Donor 1	Naïve PBMC	Activated PBMC	MSC 1:20	MSC 1:80	Treg#1 1:8	Treg#1+MSC 1:8/1:20	Treg#1+MSC 1:16/1:20	Treg#1+MSC 1:8/1:80	Treg#1 1:16
		9.5	1767	882	1429.5	3804.5	592	1054.5	1539.5	4067
		9.5	1727	759.5	1794.5	3307	694.5	1089.5	1439.5	3939.5
		2	1147	1347	1744.5	2917	464.5	1057	1387	3177
	Donor 1	7	1547	996.167	1656.17	3342.83	583.667	1067	1455.33	3727.83
	Stdev	4.33013	346.987	309.943	197.885	444.834	115.226	19.5256	77.4731	481.277
	Donor 2	Naïve PBMC	Activated PBMC	MSC 1:20	MSC 1:80	Treg#1 1:8	Treg#1+MSC 1:8/1:20	Treg#1+MSC 1:16/1:20	Treg#1+MSC 1:8/1:80	Treg#1 1:16
		9.5	1767	882	1429.5	1702	677	1054.5	1072	1219.5
		9.5	1727	759.5	1794.5	1769.5	914.5	877	1012	1534.5
		2	1147	1347	1744.5	1877	649.5	1007	802	1064.5
	Donor 2	7	1547	996.167	1656.17	1782.83	747	979.5	962	1272.83
	Stdev	4.33013	346.987	309.943	197.885	88.2586	145.709	91.8899	141.774	239.496
	Donor 4	Naïve PBMC	Activated PBMC	MSC 1:20	MSC 1:80	Treg#1 1:8	Treg#1+MSC 1:8/1:20	Treg#1+MSC 1:16/1:20	Treg#1+MSC 1:8/1:80	Treg#1 1:16
		9.5	1767	882	1429.5	1669.5	732	734.5	1089.5	1132
		9.5	1727	759.5	1794.5	2099.5	707	827	1277	1267
		2	1147	1347	1744.5	1957	559.5	857	1007	1544.5
	Donor 4	7	1547	996.167	1656.17	1908.67	666.167	806.167	1124.5	1314.5
	Stdev	4.33013	346.987	309.943	197.885	219.037	93.2179	63.852	138.361	210.312
	Donor 17a	Naïve PBMC	Activated PBMC	MSC 1:20	MSC 1:80	Treg#1 1:8	Treg#1+MSC 1:8/1:20	Treg#1+MSC 1:16/1:20	Treg#1+MSC 1:8/1:80	Treg#1 1:16
		9.5	1767	882	1429.5	1849.5	442	942	1267	1002
		9.5	1727	759.5	1794.5	2307	524.5	542	999.5	1512
		2	1147	1347	1744.5	1734.5	537	759.5	774.5	1127
	Donor 17a	7	1547	996.167	1656.17	1963.67	501.167	747.833	1013.67	1213.67
	Stdev	4.33013	346.987	309.943	197.885	302.844	51.6196	200.255	246.555	265.816
	Donor 17b	Naïve PBMC	Activated PBMC	MSC 1:20	MSC 1:80	Treg#1 1:8	Treg#1+MSC 1:8/1:20	Treg#1+MSC 1:16/1:20	Treg#1+MSC 1:8/1:80	Treg#1 1:16
		9.5	1767	882	1429.5	1857	489.5	572	959.5	1217
		9.5	1727	759.5	1794.5	1864.5	664.5	614.5	927	1294.5
		2	1147	1347	1744.5	1794.5	487	514.5	1217	1349.5
	Donor 17b	7	1547	996.167	1656.17	1838.67	547	567	1034.5	1287
	Stdev	4.33013	346.987	309.943	197.885	38.4328	101.766	50.1871	158.883	66.5676
