# Supplementary material for: Human-derived Treg and MSC combination therapy may augment immunosuppressive potency in vitro, but did not improve blood brain barrier integrity in an experimental rat traumatic brain injury model
Source: PLoS One. 2021 May 26;16(5):e0251601. doi: 10.1371/journal.pone.0251601 (PMC8153465; doi:10.1371/journal.pone.0251601)
Supplement: S1 Data — (ZIP) [file pone.0251601.s004.zip › in vitro/Rat TNF 1-13-20 Treg+MSC.xlsx]

## Sheet: Plate 1 - Sheet1
Software Version	2.09.1
Experiment File Path:	C:\Users\Public\Documents\Experiments\Rat TNF 1-13-19 Treg+MSC.xpt
Protocol File Path:
Plate Number	Plate 1
Date	2020-01-13
Time	14:19:47
Reader Type:	Synergy HT
Reader Serial Number:	250481
Reading Type	Reader
Procedure Details
Plate Type	96 WELL PLATE
Read	Absorbance Endpoint
	Full Plate
	Wavelengths: 450, 570
	Read Speed: Normal
Results
Actual Temperature:	24.3
Actual Temperature:	24.3
		1	2	3	4	5	6	7	8	9	10	11	12
	A	0.108	0.115	0.096	0.862	0.959	0.785	0.575	0.662	0.67	0.815	0.802	0.82	450	0.937	1000
		0.048	0.053	0.04	0.041	0.043	0.04	0.04	0.041	0.041	0.041	0.041	0.041	570	0.472	500
	B	0.567	0.518	0.616	0.468	0.471	0.487	0.513	0.563	0.514	0.62	0.583	0.669	450	0.263	250
		0.047	0.04	0.041	0.041	0.041	0.042	0.041	0.041	0.041	0.041	0.041	0.041	570	0.143	125
	C	0.58	0.53	0.552	0.426	0.439	0.463	0.515	0.498	0.497	0.591	0.569	0.621	450	0.079	62.5
		0.041	0.046	0.041	0.041	0.041	0.041	0.041	0.042	0.043	0.041	0.041	0.041	570	0.043	31.25
	D	0.407	0.462	0.366	0.34	0.342	0.328	0.4	0.415	0.399	0.388	0.419	0.465	450	0.029	15.625
		0.049	0.119	0.044	0.046	0.081	0.041	0.041	0.044	0.044	0.041	0.041	0.04	570	0.0155	0
	E	0.507	0.489	0.513	0.441	0.444	0.405	0.423	0.432	0.44	0.503	0.507	0.5	450
		0.048	0.042	0.041	0.042	0.042	0.041	0.041	0.042	0.042	0.041	0.041	0.039	570
	F	0.445	0.477	0.477	0.377	0.426	0.408	0.403	0.454	0.433	0.477	0.481	0.454	450
		0.041	0.043	0.041	0.041	0.042	0.041	0.041	0.053	0.041	0.041	0.041	0.041	570
	G	0.554	0.482	0.496	0.47	0.513	0.484	0.436	0.464	0.461	0.616	0.655	0.648	450
		0.04	0.042	0.042	0.042	0.041	0.042	0.041	0.041	0.046	0.041	0.041	0.04	570
	H	0.528	0.551	0.552	0.977	0.513	0.306	0.183	0.122	0.081	0.069	0.052	0.059	450
		0.041	0.041	0.041	0.04	0.041	0.043	0.04	0.043	0.038	0.04	0.04	0.04	570
		0.06	0.062	0.056	0.821	0.916	0.745	0.535	0.621	0.629	0.774	0.761	0.779
		0.52	0.478	0.575	0.427	0.43	0.445	0.472	0.522	0.473	0.579	0.542	0.628
		0.539	0.484	0.511	0.385	0.398	0.422	0.474	0.456	0.454	0.55	0.528	0.58
		0.358	0.343	0.322	0.294	0.261	0.287	0.359	0.371	0.355	0.347	0.378	0.425
		0.459	0.447	0.472	0.399	0.402	0.364	0.382	0.39	0.398	0.462	0.466	0.461
		0.404	0.434	0.436	0.336	0.384	0.367	0.362	0.401	0.392	0.436	0.44	0.413
		0.514	0.44	0.454	0.428	0.472	0.442	0.395	0.423	0.415	0.575	0.614	0.608
		0.487	0.51	0.511	0.937	0.472	0.263	0.143	0.079	0.043	0.029	0.012	0.019
		43.646	45.824	39.29	872.375	975.83	789.611	560.921	654.575	663.287	821.192	807.035	826.637
	Donor 1	544.586	498.848	604.481	443.309	446.576	462.911	492.314	546.764	493.403	608.837	568.544	662.198
	Donor 2	565.277	505.382	534.785	397.571	411.728	437.864	494.492	474.89	472.712	577.256	553.298	609.926
	Donor 4	368.168	351.833	328.964	298.472	262.535	290.849	369.257	382.325	364.901	356.189	389.948	441.131
	Donor 17a	478.157	465.089	492.314	412.817	416.084	374.702	394.304	403.016	411.728	481.424	485.78	480.335
	Donor 17b	418.262	450.932	453.11	344.21	396.482	377.969	372.524	414.995	405.194	453.11	457.466	428.063
		538.052	457.466	472.712	444.398	492.314	459.644	408.461	438.953	430.241	604.481	646.952	640.418
		508.649	533.696	534.785	998.699	492.314	264.713	134.033	64.337	25.133	9.887	-8.626	-1.003
	Donor 1	Naïve PBMC	Activated PBMC	MSC 1:20	MSC 1:80	Treg#1 1:8	Treg#1+MSC 1:8/1:20	Treg#1+MSC 1:16/1:20	Treg#1+MSC 1:8/1:80	Treg#1 1:16
		43.646	872.375	560.921	821.192	544.586	443.309	492.314	608.837	538.052
		45.824	975.83	654.575	807.035	498.848	446.576	546.764	568.544	457.466
		39.29	789.611	663.287	826.637	604.481	462.911	493.403	662.198	472.712
	Donor 1	42.92	879.272	626.261	818.288	549.305	450.932	510.827	613.193	489.41
	Stdev	3.32695	93.3009	56.7535	10.1185	52.9744	10.5019	31.1271	46.9787	42.8094
	Donor 2	Naïve PBMC	Activated PBMC	MSC 1:20	MSC 1:80	Treg#1 1:8	Treg#1+MSC 1:8/1:20	Treg#1+MSC 1:16/1:20	Treg#1+MSC 1:8/1:80	Treg#1 1:16
		43.646	872.375	560.921	821.192	565.277	397.571	494.492	577.256	444.398
		45.824	975.83	654.575	807.035	505.382	411.728	474.89	553.298	492.314
		39.29	789.611	663.287	826.637	534.785	437.864	472.712	609.926	459.644
	Donor 2	42.92	879.272	626.261	818.288	535.148	415.721	480.698	580.16	465.452
	Stdev	3.32695	93.3009	56.7535	10.1185	29.9491	20.4411	11.9955	28.4255	24.4803
	Donor 4	Naïve PBMC	Activated PBMC	MSC 1:20	MSC 1:80	Treg#1 1:8	Treg#1+MSC 1:8/1:20	Treg#1+MSC 1:16/1:20	Treg#1+MSC 1:8/1:80	Treg#1 1:16
		43.646	872.375	560.921	821.192	368.168	298.472	369.257	356.189	408.461
		45.824	975.83	654.575	807.035	351.833	262.535	382.325	389.948	438.953
		39.29	789.611	663.287	826.637	328.964	290.849	364.901	441.131	430.241
	Donor 4	42.92	879.272	626.261	818.288	349.655	283.952	372.161	395.756	425.885
	Stdev	3.32695	93.3009	56.7535	10.1185	19.6925	18.9352	9.06774	42.7678	15.7058
	Donor 17a	Naïve PBMC	Activated PBMC	MSC 1:20	MSC 1:80	Treg#1 1:8	Treg#1+MSC 1:8/1:20	Treg#1+MSC 1:16/1:20	Treg#1+MSC 1:8/1:80	Treg#1 1:16
		43.646	872.375	560.921	821.192	478.157	412.817	394.304	481.424	604.481
		45.824	975.83	654.575	807.035	465.089	416.084	403.016	485.78	646.952
		39.29	789.611	663.287	826.637	492.314	374.702	411.728	480.335	640.418
	Donor 17a	42.92	879.272	626.261	818.288	478.52	401.201	403.016	482.513	630.617
	Stdev	3.32695	93.3009	56.7535	10.1185	13.6161	23.0069	8.712	2.88122	22.869
	Donor 17b	Naïve PBMC	Activated PBMC	MSC 1:20	MSC 1:80	Treg#1 1:8	Treg#1+MSC 1:8/1:20	Treg#1+MSC 1:16/1:20	Treg#1+MSC 1:8/1:80	Treg#1 1:16
		43.646	872.375	560.921	821.192	418.262	344.21	372.524	453.11	508.649
		45.824	975.83	654.575	807.035	450.932	396.482	414.995	457.466	533.696
		39.29	789.611	663.287	826.637	453.11	377.969	405.194	428.063	534.785
	Donor 17b	42.92	879.272	626.261	818.288	440.768	372.887	397.571	446.213	525.71
	Stdev	3.32695	93.3009	56.7535	10.1185	19.5212	26.504	22.238	15.8685	14.7853
