# Supplementary material for: Human-derived Treg and MSC combination therapy may augment immunosuppressive potency in vitro, but did not improve blood brain barrier integrity in an experimental rat traumatic brain injury model
Source: PLoS One. 2021 May 26;16(5):e0251601. doi: 10.1371/journal.pone.0251601 (PMC8153465; doi:10.1371/journal.pone.0251601)
Supplement: S1 Data — (ZIP) [file pone.0251601.s004.zip › in vitro/TNF 1-16-20 Treg + MSC.xlsx]

## Sheet: Plate 1 - Sheet1
Software Version	2.09.1
Experiment File Path:	C:\Users\Public\Documents\Experiments\TNF 1-16-19 Treg +MSC.xpt
Protocol File Path:
Plate Number	Plate 1
Date	2020-01-16
Time	15:14:09
Reader Type:	Synergy HT
Reader Serial Number:	250481
Reading Type	Reader
Procedure Details
Plate Type	96 WELL PLATE
Read	Absorbance Endpoint
	Full Plate
	Wavelengths: 450, 570
	Read Speed: Normal
Results
Actual Temperature:	24.1
Actual Temperature:	24.1
															0.482	500
		1	2	3	4	5	6	7	8	9	10	11	12		0.266	250
	A	0.071	0.066	0.064	0.071	0.072	0.074	0.066	0.066	0.066	0.061	0.062	0.06	450	0.145	125
		0.041	0.04	0.041	0.04	0.04	0.041	0.042	0.04	0.042	0.041	0.041	0.04	570	0.08	62.5
	B	0.068	0.063	0.062	0.061	0.065	0.059	0.059	0.059	0.063	0.059	0.058	0.062	450	0.048	31.25
		0.041	0.039	0.04	0.04	0.04	0.041	0.04	0.04	0.04	0.04	0.04	0.04	570	0.032	15.625
	C	0.083	0.08	0.074	0.085	0.081	0.075	0.081	0.067	0.068	0.066	0.067	0.075	450	0.02	0
		0.041	0.041	0.042	0.04	0.045	0.04	0.047	0.04	0.04	0.04	0.041	0.04	570
	D	0.114	0.097	0.098	0.07	0.077	0.074	0.067	0.068	0.07	0.073	0.078	0.084	450
		0.04	0.041	0.04	0.043	0.039	0.039	0.04	0.039	0.04	0.039	0.041	0.04	570
	E	0.075	0.07	0.073	0.065	0.065	0.101	0.068	0.062	0.062	0.062	0.063	0.065	450
		0.04	0.04	0.04	0.041	0.04	0.044	0.048	0.041	0.041	0.041	0.04	0.04	570
	F	0.064	0.068	0.07	0.07	0.071	0.064	0.063	0.061	0.06	0.059	0.06	0.064	450
		0.039	0.04	0.04	0.039	0.039	0.04	0.041	0.04	0.04	0.04	0.04	0.04	570
	G	0.072	0.069	0.08	0.167	0.159	0.158	0.095	0.096	0.106	0.093	0.088	0.135	450
		0.039	0.039	0.04	0.041	0.041	0.041	0.04	0.04	0.041	0.04	0.041	0.04	570
	H	0.523	0.306	0.185	0.122	0.093	0.073	0.065	0.063	0.059	0.073	0.085	0.075	450
		0.041	0.04	0.04	0.042	0.045	0.041	0.044	0.042	0.041	0.04	0.041	0.041	570
		0.03	0.026	0.023	0.031	0.032	0.033	0.024	0.026	0.024	0.02	0.021	0.02
		0.027	0.024	0.022	0.021	0.025	0.018	0.019	0.019	0.023	0.019	0.018	0.022
		0.042	0.039	0.032	0.045	0.036	0.035	0.034	0.027	0.028	0.026	0.026	0.035
		0.074	0.056	0.058	0.027	0.038	0.035	0.027	0.029	0.03	0.034	0.037	0.044
		0.035	0.03	0.033	0.024	0.025	0.057	0.02	0.021	0.021	0.021	0.023	0.025
		0.025	0.028	0.03	0.031	0.032	0.024	0.022	0.021	0.02	0.019	0.02	0.024
		0.033	0.03	0.04	0.126	0.118	0.117	0.055	0.056	0.065	0.053	0.047	0.095
		0.482	0.266	0.145	0.08	0.048	0.032	0.021	0.021	0.018	0.033	0.044	0.034
		12.654	8.6532	5.6526	13.6542	14.6544	15.6546	6.6528	8.6532	6.6528	2.652	3.6522	2.652
	old	9.6534	6.6528	4.6524	3.6522	7.653	0.6516	1.6518	1.6518	5.6526	1.6518	0.6516	4.6524
	Treg2	24.6564	21.6558	14.6544	27.657	18.6552	17.655	16.6548	9.6534	10.6536	8.6532	8.6532	17.655
	Treg4	56.6628	38.6592	40.6596	9.6534	20.6556	17.655	9.6534	11.6538	12.654	16.6548	19.6554	26.6568
	Treg17a	17.655	12.654	15.6546	6.6528	7.653	39.6594	2.652	3.6522	3.6522	3.6522	5.6526	7.653
	Treg17b	7.653	10.6536	12.654	13.6542	14.6544	6.6528	4.6524	3.6522	2.652	1.6518	2.652	6.6528
	control	15.6546	12.654	22.656	108.673	100.672	99.6714	37.659	38.6592	47.661	35.6586	29.6574	77.667
		464.744	248.701	127.677	62.664	30.6576	14.6544	3.6522	3.6522	0.6516	15.6546	26.6568	16.6548
		24.6564	21.6558	14.6544	27.657	18.6552	17.655	16.6548	9.6534	10.6536	8.6532	8.6532	17.655
		56.6628	38.6592	40.6596	9.6534	20.6556	17.655	9.6534	11.6538	12.654	16.6548	19.6554	26.6568
		17.655	12.654	15.6546	6.6528	7.653	39.6594	2.652	3.6522	3.6522	3.6522	5.6526	7.653
		7.653	10.6536	12.654	13.6542	14.6544	6.6528	4.6524	3.6522	2.652	1.6518	2.652	6.6528
		15.6546	12.654	22.656	108.673	100.672	99.6714	37.659	38.6592	47.661	35.6586	29.6574	77.667
		464.744	248.701	127.677	62.664	30.6576	14.6544	3.6522	3.6522	0.6516	15.6546	26.6568	16.6548
	2	246.564	216.558	146.544	276.57	186.552	176.55	166.548	96.534	106.536	86.532	86.532	176.55
	4	566.628	386.592	406.596	96.534	206.556	176.55	96.534	116.538	126.54	166.548	196.554	266.568
	17a	176.55	126.54	156.546	66.528	76.53	396.594	26.52	36.522	36.522	36.522	56.526	76.53
	17b	76.53	106.536	126.54	136.542	146.544	66.528	46.524	36.522	26.52	16.518	26.52	66.528
		156.546	126.54	226.56	1086.73	1006.72	996.714	376.59	386.592	476.61	356.586	296.574	776.67
		4647.44	2487.01	1276.77	626.64	306.576	146.544	36.522	36.522	6.516	156.546	266.568	166.548
	Treg 2	Naïve	Activated	MSC 1:20	MSC 1:80	Treg 1:4	Treg 1:8	T+M 1:4/1:20	T+M 1:8/1:20
		156.546	1086.73	376.59	356.586	246.564	276.57	166.548	86.532
		126.54	1006.72	386.592	296.574	216.558	186.552	96.534	86.532
		226.56	996.714	476.61	776.67	146.544	176.55	106.536	176.55
	Treg 2	169.882	1030.05	413.264	476.61	203.222	213.224	123.206	116.538
		51.3263	49.3387	55.0867	261.586	51.3263	55.0867	37.867	51.9719
	Treg 4	Naïve	Activated	MSC 1:20	MSC 1:80	Treg 1:4	Treg 1:8	T+M 1:4/1:20	T+M 1:8/1:20
		156.546	1086.73	376.59	356.586	566.628	96.534	96.534	166.548
		126.54	1006.72	386.592	296.574	386.592	206.556	116.538	196.554
		226.56	996.714	476.61	776.67	406.596	176.55	126.54	266.568
	Treg 4	169.882	1030.05	413.264	476.61	453.272	159.88	113.204	209.89
		51.3263	49.3387	55.0867	261.586	98.6774	56.8738	15.2783	51.3263
	Treg 17a	Naïve	Activated	MSC 1:20	MSC 1:80	Treg 1:4	Treg 1:8	T+M 1:4/1:20	T+M 1:8/1:20
		156.546	1086.73	376.59	356.586	176.55	66.528	26.52	36.522
		126.54	1006.72	386.592	296.574	126.54	76.53	36.522	56.526
		226.56	996.714	476.61	776.67	156.546		36.522	76.53
	Treg 17a	169.882	1030.05	413.264	476.61	153.212	71.529	33.188	56.526
		51.3263	49.3387	55.0867	261.586	25.1711	7.07248	5.77466	20.004
	17b	Naïve	Activated	MSC 1:20	MSC 1:80	Treg 1:4	Treg 1:8	T+M 1:4/1:20	T+M 1:8/1:20
		156.546	1086.73	376.59	356.586	76.53	136.542	46.524	16.518
		126.54	1006.72	386.592	296.574	106.536	146.544	36.522	26.52
		226.56	996.714	476.61	776.67	126.54	66.528	26.52	66.528
	Treg 17b	169.882	1030.05	413.264	476.61	103.202	116.538	36.522	36.522
		51.3263	49.3387	55.0867	261.586	25.1711	43.5977	10.002	26.4628
