# Supplementary material for: Human-derived Treg and MSC combination therapy may augment immunosuppressive potency in vitro, but did not improve blood brain barrier integrity in an experimental rat traumatic brain injury model
Source: PLoS One. 2021 May 26;16(5):e0251601. doi: 10.1371/journal.pone.0251601 (PMC8153465; doi:10.1371/journal.pone.0251601)
Supplement: S1 Data — (ZIP) [file pone.0251601.s004.zip › in vivo/11-26-20 96hr blood+spleen stats/Treg+MSC 96hr blood stats 11-26-19.xls]

## Sheet: Sheet0
	Cells/Single Cells/CD3+ | Freq. of Parent	Cells/Single Cells/CD3+/CD4+ | Freq. of Parent	Cells/Single Cells/CD3+/CD4+/CD4+CD25+ | Freq. of Parent	Cells/Single Cells/CD3+/CD8+ | Freq. of Parent	Cells/Single Cells/CD11bc+ | Freq. of Parent	Cells/Single Cells/CD45RA+ | Freq. of Parent
B1-Blood-2019-11-26-093119-10.fcs	0.323	0.647	0.0731	0.333	0.144	0.248
B2-Blood-2019-11-26-093503-11.fcs	0.278	0.688	0.0614	0.292	0.161	0.242
B3-Blood-2019-11-26-093719-12.fcs	0.237	0.62	0.0816	0.354	0.179	0.138
B4-Blood-2019-11-26-093922-13.fcs	0.342	0.614	0.112	0.357	0.196	0.269
B5-Blood-2019-11-26-094216-14.fcs	0.372	0.62	0.0805	0.363	0.135	0.25
B6-Blood-2019-11-26-094413-15.fcs	0.232	0.644	0.0731	0.33	0.153	0.209
B9-Blood-2019-11-26-095851-18.fcs	0.329	0.585	0.073	0.398	0.428	0.112
B10-Blood-2019-11-26-100159-19.fcs	0.319	0.645	0.0732	0.337	0.266	0.154
B27-Blood-2019-11-26-104724-9.fcs	0.371	0.577	0.126	0.395	0.24	0.0935
B28-Blood-2019-11-26-105201-10.fcs	0.101	0.702	0.0626	0.28	0.121	0.046
B29-Blood-2019-11-26-105355-11.fcs	0.332	0.631	0.111	0.346	0.249	0.172
B30-Blood-2019-11-26-105550-12.fcs	0.32	0.697	0.0714	0.277	0.28	0.121
B17-Blood-2019-11-26-101657-26.fcs	0.276	0.612	0.085	0.369	0.233	0.126
B18-Blood-2019-11-26-101915-27.fcs	0.315	0.637	0.0904	0.342	0.19	0.134
B21-Blood-2019-11-26-103311-3.fcs	0.0773	0.613	0.0754	0.357	0.082	0.0556
B22-Blood-2019-11-26-103436-4.fcs	0.333	0.726	0.121	0.246	0.303	0.221
B23-Blood-2019-11-26-103648-5.fcs	0.199	0.604	0.0776	0.382	0.582	0.0864
B24-Blood-2019-11-26-103934-6.fcs	0.289	0.621	0.103	0.355	0.346	0.173
B7-Blood-2019-11-26-094632-16.fcs	0.301	0.603	0.0898	0.375	0.246	0.225
B8-Blood-2019-11-26-095625-17.fcs	0.268	0.719	0.058	0.264	0.311	0.129
B13-Blood-2019-11-26-100820-22.fcs	0.353	0.637	0.0949	0.342	0.256	0.172
B14-Blood-2019-11-26-101030-23.fcs	0.27	0.665	0.0913	0.315	0.17	0.182
B19-Blood-2019-11-26-102124-28.fcs	0.0518	0.665	0.0755	0.297	0.0377	0.0176
B20-Blood-2019-11-26-102755-2.fcs	0.301	0.639	0.0926	0.342	0.221	0.202
B11-Blood-2019-11-26-100338-20.fcs	0.352	0.555	0.109	0.42	0.204	0.184
B12-Blood-2019-11-26-100608-21.fcs	0.333	0.617	0.102	0.366	0.246	0.148
B15-Blood-2019-11-26-101257-24.fcs	0.188	0.578	0.1	0.398	0.147	0.107
B16-Blood-2019-11-26-101503-25.fcs	0.304	0.628	0.111	0.353	0.315	0.138
B25-Blood-2019-11-26-104222-7.fcs	0.168	0.67	0.0942	0.3	0.138	0.0831
B26-Blood-2019-11-26-104503-8.fcs	0.315	0.621	0.0974	0.354	0.206	0.126
concat2_1.fcs
Mean
SD

## Sheet: CD3
		CD3+
B1-Blood-2019-11-26-093119-10.fcs	0.323	32.3			Sham	CCI	Treg	MSC	Treg+MSC
B2-Blood-2019-11-26-093503-11.fcs	0.278	27.8			32.3	32.9	27.6	30.1	35.2
B3-Blood-2019-11-26-093719-12.fcs	0.237	23.7			27.8	31.9	31.5	26.8	33.3
B4-Blood-2019-11-26-093922-13.fcs	0.342	34.2			23.7	37.1	7.73	35.3	18.8
B5-Blood-2019-11-26-094216-14.fcs	0.372	37.2			34.2	10.1	33.3	27	30.4
B6-Blood-2019-11-26-094413-15.fcs	0.232	23.2			37.2	33.2	19.9	5.18	16.8
B9-Blood-2019-11-26-095851-18.fcs	0.329	32.9			23.2	32	28.9	30.1	31.5
B10-Blood-2019-11-26-100159-19.fcs	0.319	31.9		CD3+	29.7333	29.5333	24.8217	25.7467	27.6667
B27-Blood-2019-11-26-104724-9.fcs	0.371	37.1		StDev	5.74654	9.70951	9.56224	10.5341	7.84032
B28-Blood-2019-11-26-105201-10.fcs	0.101	10.1
B29-Blood-2019-11-26-105355-11.fcs	0.332	33.2
B30-Blood-2019-11-26-105550-12.fcs	0.32	32
B17-Blood-2019-11-26-101657-26.fcs	0.276	27.6
B18-Blood-2019-11-26-101915-27.fcs	0.315	31.5
B21-Blood-2019-11-26-103311-3.fcs	0.0773	7.73
B22-Blood-2019-11-26-103436-4.fcs	0.333	33.3
B23-Blood-2019-11-26-103648-5.fcs	0.199	19.9
B24-Blood-2019-11-26-103934-6.fcs	0.289	28.9
B7-Blood-2019-11-26-094632-16.fcs	0.301	30.1
B8-Blood-2019-11-26-095625-17.fcs	0.268	26.8
B13-Blood-2019-11-26-100820-22.fcs	0.353	35.3
B14-Blood-2019-11-26-101030-23.fcs	0.27	27
B19-Blood-2019-11-26-102124-28.fcs	0.0518	5.18
B20-Blood-2019-11-26-102755-2.fcs	0.301	30.1
B11-Blood-2019-11-26-100338-20.fcs	0.352	35.2
B12-Blood-2019-11-26-100608-21.fcs	0.333	33.3
B15-Blood-2019-11-26-101257-24.fcs	0.188	18.8
B16-Blood-2019-11-26-101503-25.fcs	0.304	30.4
B25-Blood-2019-11-26-104222-7.fcs	0.168	16.8
B26-Blood-2019-11-26-104503-8.fcs	0.315	31.5

## Sheet: CD4
		CD4+
B1-Blood-2019-11-26-093119-10.fcs	0.647	64.7			Sham	CCI	Treg	MSC	Treg+MSC
B2-Blood-2019-11-26-093503-11.fcs	0.688	68.8			64.7	58.5	61.2	60.3	55.5
B3-Blood-2019-11-26-093719-12.fcs	0.62	62			68.8	64.5	63.7	71.9	61.7
B4-Blood-2019-11-26-093922-13.fcs	0.614	61.4			62	57.7	61.3	63.7	57.8
B5-Blood-2019-11-26-094216-14.fcs	0.62	62			61.4	70.2	72.6	66.5	62.8
B6-Blood-2019-11-26-094413-15.fcs	0.644	64.4			62	63.1	60.4	66.5	67
B9-Blood-2019-11-26-095851-18.fcs	0.585	58.5			64.4	69.7	62.1	63.9	62.1
B10-Blood-2019-11-26-100159-19.fcs	0.645	64.5		CD4+	63.8833	63.95	63.55	65.4667	61.15
B27-Blood-2019-11-26-104724-9.fcs	0.577	57.7		StDev	2.77014	5.32757	4.57242	3.89341	4.03225
B28-Blood-2019-11-26-105201-10.fcs	0.702	70.2
B29-Blood-2019-11-26-105355-11.fcs	0.631	63.1
B30-Blood-2019-11-26-105550-12.fcs	0.697	69.7
B17-Blood-2019-11-26-101657-26.fcs	0.612	61.2
B18-Blood-2019-11-26-101915-27.fcs	0.637	63.7
B21-Blood-2019-11-26-103311-3.fcs	0.613	61.3
B22-Blood-2019-11-26-103436-4.fcs	0.726	72.6
B23-Blood-2019-11-26-103648-5.fcs	0.604	60.4
B24-Blood-2019-11-26-103934-6.fcs	0.621	62.1
B7-Blood-2019-11-26-094632-16.fcs	0.603	60.3
B8-Blood-2019-11-26-095625-17.fcs	0.719	71.9
B13-Blood-2019-11-26-100820-22.fcs	0.637	63.7
B14-Blood-2019-11-26-101030-23.fcs	0.665	66.5
B19-Blood-2019-11-26-102124-28.fcs	0.665	66.5
B20-Blood-2019-11-26-102755-2.fcs	0.639	63.9
B11-Blood-2019-11-26-100338-20.fcs	0.555	55.5
B12-Blood-2019-11-26-100608-21.fcs	0.617	61.7
B15-Blood-2019-11-26-101257-24.fcs	0.578	57.8
B16-Blood-2019-11-26-101503-25.fcs	0.628	62.8
B25-Blood-2019-11-26-104222-7.fcs	0.67	67
B26-Blood-2019-11-26-104503-8.fcs	0.621	62.1

## Sheet: CD4+CD25+
		CD4+CD25+
B1-Blood-2019-11-26-093119-10.fcs	0.0731	7.31			Sham	CCI	Treg	MSC	Treg+MSC
B2-Blood-2019-11-26-093503-11.fcs	0.0614	6.14			7.31	7.3	8.5	8.98	10.9
B3-Blood-2019-11-26-093719-12.fcs	0.0816	8.16			6.14	7.32	9.04	5.8	10.2
B4-Blood-2019-11-26-093922-13.fcs	0.112	11.2			8.16	12.6	7.54	9.49	10
B5-Blood-2019-11-26-094216-14.fcs	0.0805	8.05			11.2	6.26	12.1	9.13	11.1
B6-Blood-2019-11-26-094413-15.fcs	0.0731	7.31			8.05	11.1	7.76	7.55	9.42
B9-Blood-2019-11-26-095851-18.fcs	0.073	7.3			7.31	7.14	10.3	9.26	9.74
B10-Blood-2019-11-26-100159-19.fcs	0.0732	7.32		CD4+CD25+	8.02833	8.62	9.20667	8.36833	10.2267
B27-Blood-2019-11-26-104724-9.fcs	0.126	12.6		StDev	1.71319	2.57617	1.73	1.43342	0.656618
B28-Blood-2019-11-26-105201-10.fcs	0.0626	6.26
B29-Blood-2019-11-26-105355-11.fcs	0.111	11.1
B30-Blood-2019-11-26-105550-12.fcs	0.0714	7.14
B17-Blood-2019-11-26-101657-26.fcs	0.085	8.5
B18-Blood-2019-11-26-101915-27.fcs	0.0904	9.04
B21-Blood-2019-11-26-103311-3.fcs	0.0754	7.54
B22-Blood-2019-11-26-103436-4.fcs	0.121	12.1
B23-Blood-2019-11-26-103648-5.fcs	0.0776	7.76
B24-Blood-2019-11-26-103934-6.fcs	0.103	10.3
B7-Blood-2019-11-26-094632-16.fcs	0.0898	8.98
B8-Blood-2019-11-26-095625-17.fcs	0.058	5.8
B13-Blood-2019-11-26-100820-22.fcs	0.0949	9.49
B14-Blood-2019-11-26-101030-23.fcs	0.0913	9.13
B19-Blood-2019-11-26-102124-28.fcs	0.0755	7.55
B20-Blood-2019-11-26-102755-2.fcs	0.0926	9.26
B11-Blood-2019-11-26-100338-20.fcs	0.109	10.9
B12-Blood-2019-11-26-100608-21.fcs	0.102	10.2
B15-Blood-2019-11-26-101257-24.fcs	0.1	10
B16-Blood-2019-11-26-101503-25.fcs	0.111	11.1
B25-Blood-2019-11-26-104222-7.fcs	0.0942	9.42
B26-Blood-2019-11-26-104503-8.fcs	0.0974	9.74

## Sheet: CD8+
		CD8+
B1-Blood-2019-11-26-093119-10.fcs	0.333	33.3			Sham	CCI	Treg	MSC	Treg+MSC
B2-Blood-2019-11-26-093503-11.fcs	0.292	29.2			33.3	39.8	36.9	37.5	42
B3-Blood-2019-11-26-093719-12.fcs	0.354	35.4			29.2	33.7	34.2	26.4	36.6
B4-Blood-2019-11-26-093922-13.fcs	0.357	35.7			35.4	39.5	35.7	34.2	39.8
B5-Blood-2019-11-26-094216-14.fcs	0.363	36.3			35.7	28	24.6	31.5	35.3
B6-Blood-2019-11-26-094413-15.fcs	0.33	33			36.3	34.6	38.2	29.7	30
B9-Blood-2019-11-26-095851-18.fcs	0.398	39.8			33	27.7	35.5	34.2	35.4
B10-Blood-2019-11-26-100159-19.fcs	0.337	33.7		CD8+	33.8167	33.8833	34.1833	32.25	36.5167
B27-Blood-2019-11-26-104724-9.fcs	0.395	39.5		StDev	2.62558	5.29053	4.88648	3.91037	4.14845
B28-Blood-2019-11-26-105201-10.fcs	0.28	28
B29-Blood-2019-11-26-105355-11.fcs	0.346	34.6
B30-Blood-2019-11-26-105550-12.fcs	0.277	27.7
B17-Blood-2019-11-26-101657-26.fcs	0.369	36.9
B18-Blood-2019-11-26-101915-27.fcs	0.342	34.2
B21-Blood-2019-11-26-103311-3.fcs	0.357	35.7
B22-Blood-2019-11-26-103436-4.fcs	0.246	24.6
B23-Blood-2019-11-26-103648-5.fcs	0.382	38.2
B24-Blood-2019-11-26-103934-6.fcs	0.355	35.5
B7-Blood-2019-11-26-094632-16.fcs	0.375	37.5
B8-Blood-2019-11-26-095625-17.fcs	0.264	26.4
B13-Blood-2019-11-26-100820-22.fcs	0.342	34.2
B14-Blood-2019-11-26-101030-23.fcs	0.315	31.5
B19-Blood-2019-11-26-102124-28.fcs	0.297	29.7
B20-Blood-2019-11-26-102755-2.fcs	0.342	34.2
B11-Blood-2019-11-26-100338-20.fcs	0.42	42
B12-Blood-2019-11-26-100608-21.fcs	0.366	36.6
B15-Blood-2019-11-26-101257-24.fcs	0.398	39.8
B16-Blood-2019-11-26-101503-25.fcs	0.353	35.3
B25-Blood-2019-11-26-104222-7.fcs	0.3	30
B26-Blood-2019-11-26-104503-8.fcs	0.354	35.4

## Sheet: CD11+
		CD11+
B1-Blood-2019-11-26-093119-10.fcs	0.144	14.4			Sham	CCI	Treg	MSC	Treg+MSC
B2-Blood-2019-11-26-093503-11.fcs	0.161	16.1			14.4	42.8	23.3	24.6	20.4
B3-Blood-2019-11-26-093719-12.fcs	0.179	17.9			16.1	26.6	19	31.1	24.6
B4-Blood-2019-11-26-093922-13.fcs	0.196	19.6			17.9	24	8.2	25.6	14.7
B5-Blood-2019-11-26-094216-14.fcs	0.135	13.5			19.6	12.1	30.3	17	31.5
B6-Blood-2019-11-26-094413-15.fcs	0.153	15.3			13.5	24.9	58.2	3.77	13.8
B9-Blood-2019-11-26-095851-18.fcs	0.428	42.8			15.3	28	34.6	22.1	20.6
B10-Blood-2019-11-26-100159-19.fcs	0.266	26.6		CD11+	16.1333	26.4	28.9333	20.695	20.9333
B27-Blood-2019-11-26-104724-9.fcs	0.24	24		StDev	2.27039	9.83931	17.034	9.48319	6.561
B28-Blood-2019-11-26-105201-10.fcs	0.121	12.1
B29-Blood-2019-11-26-105355-11.fcs	0.249	24.9
B30-Blood-2019-11-26-105550-12.fcs	0.28	28
B17-Blood-2019-11-26-101657-26.fcs	0.233	23.3
B18-Blood-2019-11-26-101915-27.fcs	0.19	19
B21-Blood-2019-11-26-103311-3.fcs	0.082	8.2
B22-Blood-2019-11-26-103436-4.fcs	0.303	30.3
B23-Blood-2019-11-26-103648-5.fcs	0.582	58.2
B24-Blood-2019-11-26-103934-6.fcs	0.346	34.6
B7-Blood-2019-11-26-094632-16.fcs	0.246	24.6
B8-Blood-2019-11-26-095625-17.fcs	0.311	31.1
B13-Blood-2019-11-26-100820-22.fcs	0.256	25.6
B14-Blood-2019-11-26-101030-23.fcs	0.17	17
B19-Blood-2019-11-26-102124-28.fcs	0.0377	3.77
B20-Blood-2019-11-26-102755-2.fcs	0.221	22.1
B11-Blood-2019-11-26-100338-20.fcs	0.204	20.4
B12-Blood-2019-11-26-100608-21.fcs	0.246	24.6
B15-Blood-2019-11-26-101257-24.fcs	0.147	14.7
B16-Blood-2019-11-26-101503-25.fcs	0.315	31.5
B25-Blood-2019-11-26-104222-7.fcs	0.138	13.8
B26-Blood-2019-11-26-104503-8.fcs	0.206	20.6

## Sheet: CD45RA+
		CD45RA+
B1-Blood-2019-11-26-093119-10.fcs	0.248	24.8			Sham	CCI	Treg	MSC	Treg+MSC
B2-Blood-2019-11-26-093503-11.fcs	0.242	24.2			24.8	11.2	12.6	22.5	18.4
B3-Blood-2019-11-26-093719-12.fcs	0.138	13.8			24.2	15.4	13.4	12.9	14.8
B4-Blood-2019-11-26-093922-13.fcs	0.269	26.9			13.8	9.35	5.56	17.2	10.7
B5-Blood-2019-11-26-094216-14.fcs	0.25	25			26.9	4.6	22.1	18.2	13.8
B6-Blood-2019-11-26-094413-15.fcs	0.209	20.9			25	17.2	8.64	1.76	8.31
B9-Blood-2019-11-26-095851-18.fcs	0.112	11.2			20.9	12.1	17.3	20.2	12.6
B10-Blood-2019-11-26-100159-19.fcs	0.154	15.4		CD45RA+	22.6	11.6417	13.2667	15.46	13.1017
B27-Blood-2019-11-26-104724-9.fcs	0.0935	9.35		StDev	4.73244	4.47799	5.92548	7.44054	3.47632
B28-Blood-2019-11-26-105201-10.fcs	0.046	4.6
B29-Blood-2019-11-26-105355-11.fcs	0.172	17.2
B30-Blood-2019-11-26-105550-12.fcs	0.121	12.1
B17-Blood-2019-11-26-101657-26.fcs	0.126	12.6
B18-Blood-2019-11-26-101915-27.fcs	0.134	13.4
B21-Blood-2019-11-26-103311-3.fcs	0.0556	5.56
B22-Blood-2019-11-26-103436-4.fcs	0.221	22.1
B23-Blood-2019-11-26-103648-5.fcs	0.0864	8.64
B24-Blood-2019-11-26-103934-6.fcs	0.173	17.3
B7-Blood-2019-11-26-094632-16.fcs	0.225	22.5
B8-Blood-2019-11-26-095625-17.fcs	0.129	12.9
B13-Blood-2019-11-26-100820-22.fcs	0.172	17.2
B14-Blood-2019-11-26-101030-23.fcs	0.182	18.2
B19-Blood-2019-11-26-102124-28.fcs	0.0176	1.76
B20-Blood-2019-11-26-102755-2.fcs	0.202	20.2
B11-Blood-2019-11-26-100338-20.fcs	0.184	18.4
B12-Blood-2019-11-26-100608-21.fcs	0.148	14.8
B15-Blood-2019-11-26-101257-24.fcs	0.107	10.7
B16-Blood-2019-11-26-101503-25.fcs	0.138	13.8
B25-Blood-2019-11-26-104222-7.fcs	0.0831	8.31
B26-Blood-2019-11-26-104503-8.fcs	0.126	12.6

## Sheet: CD4 CD8 ratio
	CD4	CD8	CD4:CD8
B1-Blood-2019-11-26-093119-10.fcs	0.647	0.333	1.94294			Sham	CCI	Treg	MSC	Treg+MSC
B2-Blood-2019-11-26-093503-11.fcs	0.688	0.292	2.35616			1.94294	1.46985	1.65854	1.608	1.32143
B3-Blood-2019-11-26-093719-12.fcs	0.62	0.354	1.75141			2.35616	1.91395	1.86257	2.72348	1.68579
B4-Blood-2019-11-26-093922-13.fcs	0.614	0.357	1.71989			1.75141	1.46076	1.71709	1.86257	1.45226
B5-Blood-2019-11-26-094216-14.fcs	0.62	0.363	1.70799			1.71989	2.50714	2.95122	2.11111	1.77904
B6-Blood-2019-11-26-094413-15.fcs	0.644	0.33	1.95152			1.70799	1.8237	1.58115	2.23906	2.23333
B9-Blood-2019-11-26-095851-18.fcs	0.585	0.398	1.46985			1.95152	2.51625	1.7493	1.86842	1.75424
B10-Blood-2019-11-26-100159-19.fcs	0.645	0.337	1.91395		CD4:CD8	1.90499	1.94861	1.91998	2.06877	1.70435
B27-Blood-2019-11-26-104724-9.fcs	0.577	0.395	1.46076		StDev	0.246504	0.472902	0.513849	0.388435	0.315725
B28-Blood-2019-11-26-105201-10.fcs	0.702	0.28	2.50714
B29-Blood-2019-11-26-105355-11.fcs	0.631	0.346	1.8237
B30-Blood-2019-11-26-105550-12.fcs	0.697	0.277	2.51625
B17-Blood-2019-11-26-101657-26.fcs	0.612	0.369	1.65854
B18-Blood-2019-11-26-101915-27.fcs	0.637	0.342	1.86257
B21-Blood-2019-11-26-103311-3.fcs	0.613	0.357	1.71709
B22-Blood-2019-11-26-103436-4.fcs	0.726	0.246	2.95122
B23-Blood-2019-11-26-103648-5.fcs	0.604	0.382	1.58115
B24-Blood-2019-11-26-103934-6.fcs	0.621	0.355	1.7493
B7-Blood-2019-11-26-094632-16.fcs	0.603	0.375	1.608
B8-Blood-2019-11-26-095625-17.fcs	0.719	0.264	2.72348
B13-Blood-2019-11-26-100820-22.fcs	0.637	0.342	1.86257
B14-Blood-2019-11-26-101030-23.fcs	0.665	0.315	2.11111
B19-Blood-2019-11-26-102124-28.fcs	0.665	0.297	2.23906
B20-Blood-2019-11-26-102755-2.fcs	0.639	0.342	1.86842
B11-Blood-2019-11-26-100338-20.fcs	0.555	0.42	1.32143
B12-Blood-2019-11-26-100608-21.fcs	0.617	0.366	1.68579
B15-Blood-2019-11-26-101257-24.fcs	0.578	0.398	1.45226
B16-Blood-2019-11-26-101503-25.fcs	0.628	0.353	1.77904
B25-Blood-2019-11-26-104222-7.fcs	0.67	0.3	2.23333
B26-Blood-2019-11-26-104503-8.fcs	0.621	0.354	1.75424
