# Supplementary material for: Human-derived Treg and MSC combination therapy may augment immunosuppressive potency in vitro, but did not improve blood brain barrier integrity in an experimental rat traumatic brain injury model
Source: PLoS One. 2021 May 26;16(5):e0251601. doi: 10.1371/journal.pone.0251601 (PMC8153465; doi:10.1371/journal.pone.0251601)
Supplement: S1 Data — (ZIP) [file pone.0251601.s004.zip › in vivo/11-26-20 96hr blood+spleen stats/treg+MSC 96hr spleen stats 11-26-19, 5-29-20.xls]

## Sheet: Sheet0
	Cells/Single Cells/CD3+ | Freq. of Parent	Cells/Single Cells/CD3+/CD4+ | Freq. of Parent	Cells/Single Cells/CD3+/CD4+/Q2: FLCD4 APCCy7+ , CD25 PE+ | Freq. of Parent	Cells/Single Cells/CD3+/CD8+ | Freq. of Parent	Cells/Single Cells/CD11b PC7, CD45RA PB subset | Freq. of Parent	Cells/Single Cells/CD45RA+ | Freq. of Parent
S1-Spleen-2019-11-26-111115-21.fcs	0.283	0.609	0.0731	0.3	0.0333	0.437
S2-Spleen-2019-11-26-111350-22.fcs	0.248	0.594	0.0512	0.277	0.0392	0.435
S3-Spleen-2019-11-26-111550-23.fcs	0.303	0.523	0.0531	0.324	0.0391	0.396
S4-Spleen-2019-11-26-111802-24.fcs	0.234	0.504	0.0451	0.332	0.034	0.405
S5-Spleen-2019-11-26-112004-25.fcs	0.33	0.527	0.0577	0.307	0.0264	0.376
S6-Spleen-2019-11-26-112222-26.fcs	0.266	0.572	0.051	0.312	0.0294	0.477
S9-Spleen-2019-11-26-113928-2.fcs	0.358	0.536	0.0591	0.313	0.0568	0.397
S10-Spleen-2019-11-26-114130-3.fcs	0.335	0.557	0.0568	0.341	0.0564	0.428
S27-Spleen-2019-11-26-122445-20.fcs	0.345	0.527	0.057	0.376	0.051	0.373
S28-Spleen-2019-11-26-122636-21.fcs	0.217	0.615	0.0578	0.245	0.0508	0.339
S29-Spleen-2019-11-26-122900-22.fcs	0.324	0.548	0.0783	0.313	0.0526	0.4
S30-Spleen-2019-11-26-123129-23.fcs	0.345	0.593	0.056	0.281	0.0606	0.379
S7-Spleen-2019-11-26-112500-27.fcs	0.336	0.586	0.078	0.319	0.0439	0.386
S8-Spleen-2019-11-26-112701-28.fcs	0.353	0.671	0.0651	0.232	0.0626	0.387
S17-Spleen-2019-11-26-115827-10.fcs	0.361	0.563	0.0763	0.364	0.049	0.391
S18-Spleen-2019-11-26-120217-11.fcs	0.394	0.556	0.0778	0.377	0.0357	0.378
S21-Spleen-2019-11-26-121114-14.fcs	0.267	0.596	0.0714	0.322	0.044	0.367
S22-Spleen-2019-11-26-121408-15.fcs	0.392	0.683	0.0911	0.238	0.0441	0.364
S23-Spleen-2019-11-26-121601-16.fcs	0.385	0.553	0.0917	0.369	0.0658	0.391
S24-Spleen-2019-11-26-121755-17.fcs	0.343	0.545	0.0743	0.368	0.0486	0.4
S13-Spleen-2019-11-26-114800-6.fcs	0.317	0.573	0.0814	0.334	0.038	0.399
S14-Spleen-2019-11-26-115015-7.fcs	0.325	0.602	0.0849	0.317	0.0331	0.46
S19-Spleen-2019-11-26-120558-12.fcs	0.334	0.67	0.0779	0.235	0.0349	0.362
S20-Spleen-2019-11-26-120816-13.fcs	0.399	0.601	0.0796	0.325	0.0439	0.381
S11-Spleen-2019-11-26-114334-4.fcs	0.373	0.55	0.0733	0.358	0.0386	0.383
S12-Spleen-2019-11-26-114619-5.fcs	0.353	0.564	0.0751	0.337	0.0433	0.411
S15-Spleen-2019-11-26-115224-8.fcs	0.353	0.558	0.0845	0.354	0.0445	0.315
S16-Spleen-2019-11-26-115607-9.fcs	0.335	0.553	0.0932	0.344	0.0574	0.392
S25-Spleen-2019-11-26-122045-18.fcs	0.333	0.586	0.083	0.302	0.039	0.37
S26-Spleen-2019-11-26-122234-19.fcs	0.354	0.555	0.095	0.323	0.0405	0.368
Mean	33.0 %	57.6 %	7.17 %	31.8 %	4.46 %	39.2 %
SD	4.63 %	4.32 %	1.41 %	4.11 %	1.01 %	3.28 %

## Sheet: CD3
		CD3+
B1-Blood-2019-11-26-093119-10.fcs	0.283	28.3			Sham	CCI	Treg	MSC	Treg+MSC
B2-Blood-2019-11-26-093503-11.fcs	0.248	24.8			28.3	35.8	33.6	38.5	37.3
B3-Blood-2019-11-26-093719-12.fcs	0.303	30.3			24.8	33.5	35.3	34.3	35.3
B4-Blood-2019-11-26-093922-13.fcs	0.234	23.4			30.3	34.5	36.1	31.7	35.3
B5-Blood-2019-11-26-094216-14.fcs	0.33	33			23.4	21.7	39.4	32.5	33.5
B6-Blood-2019-11-26-094413-15.fcs	0.266	26.6			33	32.4	26.7	33.4	33.3
B9-Blood-2019-11-26-095851-18.fcs	0.358	35.8			26.6	34.5	39.2	39.9	35.4
B10-Blood-2019-11-26-100159-19.fcs	0.335	33.5		CD3+	27.7333	32.0667	35.05	35.05	35.0167
B27-Blood-2019-11-26-104724-9.fcs	0.345	34.5		StDev	3.55846	5.2041	4.67194	3.35961	1.46754
B28-Blood-2019-11-26-105201-10.fcs	0.217	21.7
B29-Blood-2019-11-26-105355-11.fcs	0.324	32.4
B30-Blood-2019-11-26-105550-12.fcs	0.345	34.5
B17-Blood-2019-11-26-101657-26.fcs	0.336	33.6
B18-Blood-2019-11-26-101915-27.fcs	0.353	35.3
B21-Blood-2019-11-26-103311-3.fcs	0.361	36.1
B22-Blood-2019-11-26-103436-4.fcs	0.394	39.4
B23-Blood-2019-11-26-103648-5.fcs	0.267	26.7
B24-Blood-2019-11-26-103934-6.fcs	0.392	39.2
B7-Blood-2019-11-26-094632-16.fcs	0.385	38.5
B8-Blood-2019-11-26-095625-17.fcs	0.343	34.3
B13-Blood-2019-11-26-100820-22.fcs	0.317	31.7
B14-Blood-2019-11-26-101030-23.fcs	0.325	32.5
B19-Blood-2019-11-26-102124-28.fcs	0.334	33.4
B20-Blood-2019-11-26-102755-2.fcs	0.399	39.9
B11-Blood-2019-11-26-100338-20.fcs	0.373	37.3
B12-Blood-2019-11-26-100608-21.fcs	0.353	35.3
B15-Blood-2019-11-26-101257-24.fcs	0.353	35.3
B16-Blood-2019-11-26-101503-25.fcs	0.335	33.5
B25-Blood-2019-11-26-104222-7.fcs	0.333	33.3
B26-Blood-2019-11-26-104503-8.fcs	0.354	35.4

## Sheet: CD4
		CD4+
B1-Blood-2019-11-26-093119-10.fcs	0.609	60.9			Sham	CCI	Treg	MSC	Treg+MSC
B2-Blood-2019-11-26-093503-11.fcs	0.594	59.4			60.9	53.6	58.6	55.3	55
B3-Blood-2019-11-26-093719-12.fcs	0.523	52.3			59.4	55.7	67.1	54.5	56.4
B4-Blood-2019-11-26-093922-13.fcs	0.504	50.4			52.3	52.7	56.3	57.3	55.8
B5-Blood-2019-11-26-094216-14.fcs	0.527	52.7			50.4	61.5	55.6	60.2	55.3
B6-Blood-2019-11-26-094413-15.fcs	0.572	57.2			52.7	54.8	59.6	67	58.6
B9-Blood-2019-11-26-095851-18.fcs	0.536	53.6			57.2	59.3	68.3	60.1	55.5
B10-Blood-2019-11-26-100159-19.fcs	0.557	55.7		CD4+	55.4833	56.2667	60.9167	59.0667	56.1
B27-Blood-2019-11-26-104724-9.fcs	0.527	52.7		StDev	4.2743	3.43201	5.46678	4.5487	1.31453
B28-Blood-2019-11-26-105201-10.fcs	0.615	61.5
B29-Blood-2019-11-26-105355-11.fcs	0.548	54.8
B30-Blood-2019-11-26-105550-12.fcs	0.593	59.3
B17-Blood-2019-11-26-101657-26.fcs	0.586	58.6
B18-Blood-2019-11-26-101915-27.fcs	0.671	67.1
B21-Blood-2019-11-26-103311-3.fcs	0.563	56.3
B22-Blood-2019-11-26-103436-4.fcs	0.556	55.6
B23-Blood-2019-11-26-103648-5.fcs	0.596	59.6
B24-Blood-2019-11-26-103934-6.fcs	0.683	68.3
B7-Blood-2019-11-26-094632-16.fcs	0.553	55.3
B8-Blood-2019-11-26-095625-17.fcs	0.545	54.5
B13-Blood-2019-11-26-100820-22.fcs	0.573	57.3
B14-Blood-2019-11-26-101030-23.fcs	0.602	60.2
B19-Blood-2019-11-26-102124-28.fcs	0.67	67
B20-Blood-2019-11-26-102755-2.fcs	0.601	60.1
B11-Blood-2019-11-26-100338-20.fcs	0.55	55
B12-Blood-2019-11-26-100608-21.fcs	0.564	56.4
B15-Blood-2019-11-26-101257-24.fcs	0.558	55.8
B16-Blood-2019-11-26-101503-25.fcs	0.553	55.3
B25-Blood-2019-11-26-104222-7.fcs	0.586	58.6
B26-Blood-2019-11-26-104503-8.fcs	0.555	55.5

## Sheet: CD4+CD25+
		CD4+CD25+
B1-Blood-2019-11-26-093119-10.fcs	0.0731	7.31			Sham	CCI	Treg	MSC	Treg+MSC
B2-Blood-2019-11-26-093503-11.fcs	0.0512	5.12			7.31	5.91	7.8	9.17	7.33
B3-Blood-2019-11-26-093719-12.fcs	0.0531	5.31			5.12	5.68	6.51	7.43	7.51
B4-Blood-2019-11-26-093922-13.fcs	0.0451	4.51			5.31	5.7	7.63	8.14	8.45
B5-Blood-2019-11-26-094216-14.fcs	0.0577	5.77			4.51	5.78	7.78	8.49	9.32
B6-Blood-2019-11-26-094413-15.fcs	0.051	5.1			5.77	7.83	7.14	7.79	8.3
B9-Blood-2019-11-26-095851-18.fcs	0.0591	5.91			5.1	5.6	9.11	7.96	9.5
B10-Blood-2019-11-26-100159-19.fcs	0.0568	5.68		CD4+CD25+	5.52	6.08333	7.66167	8.16333	8.40167
B27-Blood-2019-11-26-104724-9.fcs	0.057	5.7		StDev	0.966147	0.862106	0.863746	0.606487	0.895085
B28-Blood-2019-11-26-105201-10.fcs	0.0578	5.78
B29-Blood-2019-11-26-105355-11.fcs	0.0783	7.83
B30-Blood-2019-11-26-105550-12.fcs	0.056	5.6
B17-Blood-2019-11-26-101657-26.fcs	0.078	7.8
B18-Blood-2019-11-26-101915-27.fcs	0.0651	6.51
B21-Blood-2019-11-26-103311-3.fcs	0.0763	7.63
B22-Blood-2019-11-26-103436-4.fcs	0.0778	7.78
B23-Blood-2019-11-26-103648-5.fcs	0.0714	7.14
B24-Blood-2019-11-26-103934-6.fcs	0.0911	9.11
B7-Blood-2019-11-26-094632-16.fcs	0.0917	9.17
B8-Blood-2019-11-26-095625-17.fcs	0.0743	7.43
B13-Blood-2019-11-26-100820-22.fcs	0.0814	8.14
B14-Blood-2019-11-26-101030-23.fcs	0.0849	8.49
B19-Blood-2019-11-26-102124-28.fcs	0.0779	7.79
B20-Blood-2019-11-26-102755-2.fcs	0.0796	7.96
B11-Blood-2019-11-26-100338-20.fcs	0.0733	7.33
B12-Blood-2019-11-26-100608-21.fcs	0.0751	7.51
B15-Blood-2019-11-26-101257-24.fcs	0.0845	8.45
B16-Blood-2019-11-26-101503-25.fcs	0.0932	9.32
B25-Blood-2019-11-26-104222-7.fcs	0.083	8.3
B26-Blood-2019-11-26-104503-8.fcs	0.095	9.5

## Sheet: CD8+
		CD8+
B1-Blood-2019-11-26-093119-10.fcs	0.3	30			Sham	CCI	Treg	MSC	Treg+MSC
B2-Blood-2019-11-26-093503-11.fcs	0.277	27.7			30	31.3	31.9	36.9	35.8
B3-Blood-2019-11-26-093719-12.fcs	0.324	32.4			27.7	34.1	23.2	36.8	33.7
B4-Blood-2019-11-26-093922-13.fcs	0.332	33.2			32.4	37.6	36.4	33.4	35.4
B5-Blood-2019-11-26-094216-14.fcs	0.307	30.7			33.2	24.5	37.7	31.7	34.4
B6-Blood-2019-11-26-094413-15.fcs	0.312	31.2			30.7	31.3	32.2	23.5	30.2
B9-Blood-2019-11-26-095851-18.fcs	0.313	31.3			31.2	28.1	23.8	32.5	32.3
B10-Blood-2019-11-26-100159-19.fcs	0.341	34.1		CD8+	30.8667	31.15	30.8667	32.4667	33.6333
B27-Blood-2019-11-26-104724-9.fcs	0.376	37.6		StDev	1.9346	4.55796	6.14611	4.90496	2.09635
B28-Blood-2019-11-26-105201-10.fcs	0.245	24.5
B29-Blood-2019-11-26-105355-11.fcs	0.313	31.3
B30-Blood-2019-11-26-105550-12.fcs	0.281	28.1
B17-Blood-2019-11-26-101657-26.fcs	0.319	31.9
B18-Blood-2019-11-26-101915-27.fcs	0.232	23.2
B21-Blood-2019-11-26-103311-3.fcs	0.364	36.4
B22-Blood-2019-11-26-103436-4.fcs	0.377	37.7
B23-Blood-2019-11-26-103648-5.fcs	0.322	32.2
B24-Blood-2019-11-26-103934-6.fcs	0.238	23.8
B7-Blood-2019-11-26-094632-16.fcs	0.369	36.9
B8-Blood-2019-11-26-095625-17.fcs	0.368	36.8
B13-Blood-2019-11-26-100820-22.fcs	0.334	33.4
B14-Blood-2019-11-26-101030-23.fcs	0.317	31.7
B19-Blood-2019-11-26-102124-28.fcs	0.235	23.5
B20-Blood-2019-11-26-102755-2.fcs	0.325	32.5
B11-Blood-2019-11-26-100338-20.fcs	0.358	35.8
B12-Blood-2019-11-26-100608-21.fcs	0.337	33.7
B15-Blood-2019-11-26-101257-24.fcs	0.354	35.4
B16-Blood-2019-11-26-101503-25.fcs	0.344	34.4
B25-Blood-2019-11-26-104222-7.fcs	0.302	30.2
B26-Blood-2019-11-26-104503-8.fcs	0.323	32.3

## Sheet: CD11+
		CD11+
B1-Blood-2019-11-26-093119-10.fcs	0.0333	3.33			Sham	CCI	Treg	MSC	Treg+MSC
B2-Blood-2019-11-26-093503-11.fcs	0.0392	3.92			3.33	5.68	4.39	6.58	3.86
B3-Blood-2019-11-26-093719-12.fcs	0.0391	3.91			3.92	5.64	6.26	4.86	4.33
B4-Blood-2019-11-26-093922-13.fcs	0.034	3.4			3.91	5.1	4.9	3.8	4.45
B5-Blood-2019-11-26-094216-14.fcs	0.0264	2.64			3.4	5.08	3.57	3.31	5.74
B6-Blood-2019-11-26-094413-15.fcs	0.0294	2.94			2.64	5.26	4.4	3.49	3.9
B9-Blood-2019-11-26-095851-18.fcs	0.0568	5.68			2.94	6.06	4.41	4.39	4.05
B10-Blood-2019-11-26-100159-19.fcs	0.0564	5.64		CD11+	3.35667	5.47	4.655	4.405	4.38833
B27-Blood-2019-11-26-104724-9.fcs	0.051	5.1		StDev	0.51251	0.388381	0.895383	1.21162	0.702322
B28-Blood-2019-11-26-105201-10.fcs	0.0508	5.08
B29-Blood-2019-11-26-105355-11.fcs	0.0526	5.26
B30-Blood-2019-11-26-105550-12.fcs	0.0606	6.06
B17-Blood-2019-11-26-101657-26.fcs	0.0439	4.39
B18-Blood-2019-11-26-101915-27.fcs	0.0626	6.26
B21-Blood-2019-11-26-103311-3.fcs	0.049	4.9
B22-Blood-2019-11-26-103436-4.fcs	0.0357	3.57
B23-Blood-2019-11-26-103648-5.fcs	0.044	4.4
B24-Blood-2019-11-26-103934-6.fcs	0.0441	4.41
B7-Blood-2019-11-26-094632-16.fcs	0.0658	6.58
B8-Blood-2019-11-26-095625-17.fcs	0.0486	4.86
B13-Blood-2019-11-26-100820-22.fcs	0.038	3.8
B14-Blood-2019-11-26-101030-23.fcs	0.0331	3.31
B19-Blood-2019-11-26-102124-28.fcs	0.0349	3.49
B20-Blood-2019-11-26-102755-2.fcs	0.0439	4.39
B11-Blood-2019-11-26-100338-20.fcs	0.0386	3.86
B12-Blood-2019-11-26-100608-21.fcs	0.0433	4.33
B15-Blood-2019-11-26-101257-24.fcs	0.0445	4.45
B16-Blood-2019-11-26-101503-25.fcs	0.0574	5.74
B25-Blood-2019-11-26-104222-7.fcs	0.039	3.9
B26-Blood-2019-11-26-104503-8.fcs	0.0405	4.05

## Sheet: CD45RA+
		CD45RA+
B1-Blood-2019-11-26-093119-10.fcs	0.437	43.7			Sham	CCI	Treg	MSC	Treg+MSC
B2-Blood-2019-11-26-093503-11.fcs	0.435	43.5			43.7	39.7	38.6	39.1	38.3
B3-Blood-2019-11-26-093719-12.fcs	0.396	39.6			43.5	42.8	38.7	40	41.1
B4-Blood-2019-11-26-093922-13.fcs	0.405	40.5			39.6	37.3	39.1	39.9	31.5
B5-Blood-2019-11-26-094216-14.fcs	0.376	37.6			40.5	33.9	37.8	46	39.2
B6-Blood-2019-11-26-094413-15.fcs	0.477	47.7			37.6	40	36.7	36.2	37
B9-Blood-2019-11-26-095851-18.fcs	0.397	39.7			47.7	37.9	36.4	38.1	36.8
B10-Blood-2019-11-26-100159-19.fcs	0.428	42.8		CD45RA+	42.1	38.6	37.8833	39.8833	37.3167
B27-Blood-2019-11-26-104724-9.fcs	0.373	37.3		StDev	3.60389	3.00267	1.11967	3.31024	3.25663
B28-Blood-2019-11-26-105201-10.fcs	0.339	33.9
B29-Blood-2019-11-26-105355-11.fcs	0.4	40
B30-Blood-2019-11-26-105550-12.fcs	0.379	37.9
B17-Blood-2019-11-26-101657-26.fcs	0.386	38.6
B18-Blood-2019-11-26-101915-27.fcs	0.387	38.7
B21-Blood-2019-11-26-103311-3.fcs	0.391	39.1
B22-Blood-2019-11-26-103436-4.fcs	0.378	37.8
B23-Blood-2019-11-26-103648-5.fcs	0.367	36.7
B24-Blood-2019-11-26-103934-6.fcs	0.364	36.4
B7-Blood-2019-11-26-094632-16.fcs	0.391	39.1
B8-Blood-2019-11-26-095625-17.fcs	0.4	40
B13-Blood-2019-11-26-100820-22.fcs	0.399	39.9
B14-Blood-2019-11-26-101030-23.fcs	0.46	46
B19-Blood-2019-11-26-102124-28.fcs	0.362	36.2
B20-Blood-2019-11-26-102755-2.fcs	0.381	38.1
B11-Blood-2019-11-26-100338-20.fcs	0.383	38.3
B12-Blood-2019-11-26-100608-21.fcs	0.411	41.1
B15-Blood-2019-11-26-101257-24.fcs	0.315	31.5
B16-Blood-2019-11-26-101503-25.fcs	0.392	39.2
B25-Blood-2019-11-26-104222-7.fcs	0.37	37
B26-Blood-2019-11-26-104503-8.fcs	0.368	36.8

## Sheet: CD4 CD8 ratio
	CD4	CD8	CD4:CD8
B1-Blood-2019-11-26-093119-10.fcs	0.609	0.3	2.03			Sham	CCI	Treg	MSC	Treg+MSC
B2-Blood-2019-11-26-093503-11.fcs	0.594	0.277	2.1444			2.03	1.71246	1.83699	1.49864	1.53631
B3-Blood-2019-11-26-093719-12.fcs	0.523	0.324	1.6142			2.1444	1.63343	2.89224	1.48098	1.67359
B4-Blood-2019-11-26-093922-13.fcs	0.504	0.332	1.51807			1.6142	1.4016	1.5467	1.71557	1.57627
B5-Blood-2019-11-26-094216-14.fcs	0.527	0.307	1.71661			1.51807	2.5102	1.4748	1.89905	1.60756
B6-Blood-2019-11-26-094413-15.fcs	0.572	0.312	1.83333			1.71661	1.7508	1.85093	2.85106	1.9404
B9-Blood-2019-11-26-095851-18.fcs	0.536	0.313	1.71246			1.83333	2.11032	2.86975	1.84923	1.71827
B10-Blood-2019-11-26-100159-19.fcs	0.557	0.341	1.63343		CD4:CD8	1.80944	1.85313	2.07857	1.88242	1.6754
B27-Blood-2019-11-26-104724-9.fcs	0.527	0.376	1.4016		StDev	0.242095	0.395045	0.639628	0.505159	0.145491
B28-Blood-2019-11-26-105201-10.fcs	0.615	0.245	2.5102
B29-Blood-2019-11-26-105355-11.fcs	0.548	0.313	1.7508
B30-Blood-2019-11-26-105550-12.fcs	0.593	0.281	2.11032
B17-Blood-2019-11-26-101657-26.fcs	0.586	0.319	1.83699
B18-Blood-2019-11-26-101915-27.fcs	0.671	0.232	2.89224
B21-Blood-2019-11-26-103311-3.fcs	0.563	0.364	1.5467
B22-Blood-2019-11-26-103436-4.fcs	0.556	0.377	1.4748
B23-Blood-2019-11-26-103648-5.fcs	0.596	0.322	1.85093
B24-Blood-2019-11-26-103934-6.fcs	0.683	0.238	2.86975
B7-Blood-2019-11-26-094632-16.fcs	0.553	0.369	1.49864
B8-Blood-2019-11-26-095625-17.fcs	0.545	0.368	1.48098
B13-Blood-2019-11-26-100820-22.fcs	0.573	0.334	1.71557
B14-Blood-2019-11-26-101030-23.fcs	0.602	0.317	1.89905
B19-Blood-2019-11-26-102124-28.fcs	0.67	0.235	2.85106
B20-Blood-2019-11-26-102755-2.fcs	0.601	0.325	1.84923
B11-Blood-2019-11-26-100338-20.fcs	0.55	0.358	1.53631
B12-Blood-2019-11-26-100608-21.fcs	0.564	0.337	1.67359
B15-Blood-2019-11-26-101257-24.fcs	0.558	0.354	1.57627
B16-Blood-2019-11-26-101503-25.fcs	0.553	0.344	1.60756
B25-Blood-2019-11-26-104222-7.fcs	0.586	0.302	1.9404
B26-Blood-2019-11-26-104503-8.fcs	0.555	0.323	1.71827
